# Supplementary material for: The development and psychometric evaluation of the Chinese Big Five Personality Inventory-15
Source: PLoS One. 2019 Aug 27;14(8):e0221621. doi: 10.1371/journal.pone.0221621 (PMC6771307; doi:10.1371/journal.pone.0221621)
Supplement: S1 Table — (XLS) [file pone.0221621.s001.xls]

## Sheet: tengxun
ID	gender	age	age group	item1	item2	item3	item4	item5	item6	item7	item8	item9	item10	item11	item12	item13	item14	item15	item16	item17	item18	item19	item20	item21	item22	item23	item24	item25	item26	item27	item28	item29	item30	item31	item32	item33	item34	item35	item36	item37	item38	item39	item40	O for CBF-PI-B	N for CBF-PI-B	A for CBF-PI-B	C for CBF-PI-B	E for CBF-PI-B	N for CBF-PI-15
1	2	28	2	1	3	6	4	1	1	6	5	4	1	1	6	1	1	1	2	6	4	4	3	4	3	6	1	2	4	5	4	4	6	4	6	6	5	2	3	6	6	5	6	28	20	38	41	22	12
2	1	22	1	3	5	4	6	4	2	6	6	3	4	5	3	5	3	1	1	2	5	3	2	5	5	3	3	6	5	5	6	6	6	4	6	5	6	3	4	2	6	4	6	34	29	40	34	32	14
3	2	17	0	3	3	4	4	3	5	5	4	3	3	4	5	4	3	5	3	4	6	5	2	4	3	5	3	4	6	3	3	5	4	5	3	4	4	4	6	3	4	2	4	29	36	34	29	29	15
4	1	35	3	1	5	2	4	4	2	3	5	5	5	2	4	5	5	4	2	5	6	5	5	1	5	3	5	5	2	6	4	6	5	1	6	5	5	5	2	6	6	6	6	41	13	36	40	39	4
5	1	32	3	1	5	4	4	2	5	5	6	4	2	4	3	4	3	3	3	3	4	4	4	3	5	5	4	4	2	6	3	5	4	5	2	5	5	4	2	4	3	4	4	33	25	34	33	27	10
6	1	30	3	1	4	6	5	3	2	4	5	3	3	4	3	5	3	3	2	3	5	6	3	3	3	6	4	3	5	3	4	6	4	3	4	4	4	1	4	4	4	5	3	36	24	39	28	23	11
7	1	31	3	1	4	6	3	1	1	6	6	3	1	3	3	4	3	1	3	3	6	3	6	3	3	4	4	4	3	3	4	5	4	3	5	6	5	1	2	5	5	5	4	31	19	41	32	22	9
8	1	27	2	4	6	4	6	6	6	4	4	4	6	5	5	6	6	6	3	6	6	6	6	5	6	1	6	6	6	6	5	6	6	6	3	1	6	6	6	6	4	6	6	46	41	31	42	48	17
9	1	44	4	2	5	5	4	4	2	5	3	4	3	4	5	3	1	3	2	4	5	4	4	3	4	5	2	2	4	4	5	4	4	4	2	5	4	4	3	5	5	5	5	28	24	36	34	29	11
10	2	27	2	3	5	4	6	2	3	6	1	3	2	3	6	1	2	2	4	6	2	5	4	1	6	5	4	3	2	6	6	6	5	1	5	5	5	2	4	6	5	4	4	35	21	29	46	24	4
11	2	32	3	4	4	6	3	2	6	3	5	4	2	5	4	4	4	2	2	4	4	5	2	1	3	5	3	1	6	6	5	6	5	3	6	6	4	2	5	3	5	6	3	35	32	40	33	19	10
12	1	29	2	1	6	5	4	2	1	5	6	5	3	2	6	4	4	2	1	6	4	5	4	3	6	5	5	5	2	5	5	6	6	1	6	6	6	4	1	6	4	6	6	41	12	39	46	32	6
13	1	29	2	5	4	3	5	6	3	4	4	3	4	4	4	3	2	5	2	4	6	4	6	1	3	1	4	4	4	4	3	4	5	5	3	4	4	4	2	4	3	6	6	32	26	27	30	40	10
14	1	55	4	2	5	4	6	1	6	6	1	3	3	6	5	4	4	1	5	4	5	6	2	6	5	5	5	2	6	6	4	5	5	6	6	6	4	1	2	4	3	6	1	39	39	32	41	16	18
15	2	45	4	2	6	5	4	3	4	5	4	4	2	4	4	2	4	2	3	4	4	5	4	4	4	4	4	2	4	4	3	4	4	2	4	4	5	5	3	4	4	4	3	34	26	30	35	25	10
16	1	18	0	1	4	6	3	6	2	4	6	2	3	1	4	6	3	6	2	6	6	6	5	4	5	6	2	3	2	5	6	6	6	2	6	6	3	6	1	5	6	6	3	31	15	48	39	38	8
17	1	32	3	1	1	4	1	5	1	6	2	5	2	2	1	5	2	4	4	5	5	1	3	1	4	3	4	5	2	5	4	4	4	3	5	1	5	3	3	4	2	5	5	27	17	26	31	31	6
18	1	30	3	3	4	5	4	5	3	2	6	3	2	4	3	4	3	2	1	3	6	6	3	5	5	2	2	2	5	3	4	1	5	6	6	6	5	2	5	5	5	4	4	28	32	38	31	25	16
19	1	31	3	1	4	5	5	1	3	4	4	4	2	2	1	5	5	1	2	4	2	6	3	2	2	5	6	2	2	4	5	5	6	2	1	3	6	2	2	3	5	6	3	43	16	34	23	20	6
20	1	56	4	6	5	4	6	3	1	5	5	4	5	2	6	4	3	4	3	6	4	6	6	3	3	3	3	3	1	5	6	5	6	1	2	4	6	5	2	5	5	5	5	38	19	35	37	37	5
21	2	45	4	2	3	4	2	3	4	3	5	2	2	3	3	6	3	4	3	2	6	4	4	1	4	4	3	2	2	4	5	5	5	3	4	5	2	3	4	3	5	4	3	25	22	40	26	26	6
22	1	30	3	2	4	2	6	1	2	5	4	3	1	4	6	5	5	1	2	6	6	6	2	6	5	3	2	6	5	4	6	6	2	6	6	4	6	1	1	6	3	6	6	40	28	33	42	20	17
23	1	47	4	2	3	2	4	6	2	2	3	1	1	2	2	4	1	2	4	5	6	3	2	2	3	3	1	2	3	3	4	4	3	2	3	5	2	1	4	2	5	5	4	21	21	32	23	21	7
24	1	19	0	1	4	3	6	2	1	3	2	4	2	2	3	2	4	1	5	6	4	6	5	3	4	4	5	3	4	3	5	6	5	5	2	1	6	1	2	6	3	6	3	43	23	24	31	22	12
25	1	25	2	1	4	6	6	6	1	6	5	2	2	1	6	5	4	6	1	6	6	5	5	5	5	6	6	6	5	5	6	6	6	6	3	6	6	6	6	6	5	6	5	41	26	45	41	42	16
26	2	49	4	2	5	5	5	3	4	5	2	4	4	3	4	4	3	1	1	6	6	6	5	2	5	5	5	6	5	6	5	5	6	4	6	5	4	4	3	5	5	5	5	37	24	37	42	34	11
27	1	38	3	1	6	5	4	2	2	6	6	4	1	4	6	6	5	1	1	6	5	2	2	4	6	6	4	3	6	6	6	3	6	6	6	6	1	5	3	6	5	3	4	26	27	45	48	24	16
28	1	25	2	6	5	2	4	1	3	6	1	6	2	4	6	1	6	1	4	6	6	6	3	5	3	1	6	3	4	3	2	6	5	5	6	1	5	3	5	5	2	4	4	43	36	16	40	22	14
29	2	28	2	5	5	2	4	1	6	3	5	1	1	4	3	2	1	2	4	4	5	2	1	6	5	1	1	4	4	3	4	4	4	4	5	2	2	1	5	3	5	4	4	19	38	26	31	18	14
30	2	34	3	2	5	6	3	3	6	6	4	2	1	3	3	4	1	1	3	3	5	1	1	4	4	4	1	2	4	5	5	4	5	6	4	6	3	3	5	3	4	6	3	21	33	38	33	19	14
31	2	37	3	4	3	3	4	2	4	5	4	2	4	5	4	4	2	3	5	4	4	3	2	5	2	4	2	3	5	3	4	4	4	5	5	4	4	4	5	3	4	3	5	24	38	31	29	27	15
32	2	31	3	4	5	4	4	1	1	2	3	4	2	5	5	3	3	1	6	6	3	5	5	5	6	5	4	5	5	6	3	4	4	4	6	4	6	1	4	6	4	6	6	36	34	29	42	25	14
33	2	31	3	4	4	6	6	3	6	3	5	3	3	4	5	4	5	3	5	4	5	5	4	3	5	6	5	5	5	5	6	6	5	4	2	6	5	4	3	4	6	6	6	41	34	44	32	33	12
34	1	49	4	2	3	5	3	1	4	3	4	4	1	1	3	3	1	2	4	2	3	4	3	4	5	4	3	3	2	2	3	2	5	2	3	1	4	1	2	5	4	4	3	25	21	27	26	19	8
35	1	18	0	3	6	6	5	3	3	4	2	2	2	2	6	2	5	1	2	5	6	3	4	5	5	5	2	5	2	5	3	6	6	5	6	6	5	3	3	5	5	6	5	34	25	35	42	29	12
36	1	30	3	4	5	1	3	3	4	5	2	3	3	5	5	1	3	1	4	2	2	5	2	5	2	2	2	5	5	2	5	1	2	5	5	2	4	3	3	2	2	5	4	26	35	17	28	23	15
37	1	57	4	1	6	1	2	1	2	4	3	6	4	3	4	5	6	3	4	5	5	1	4	1	5	2	5	6	6	6	6	5	6	4	5	6	6	5	1	5	5	4	5	35	22	33	40	34	11
38	1	25	2	2	4	4	4	6	6	5	3	6	5	4	6	1	6	1	5	5	6	2	1	1	6	2	5	6	6	6	2	4	5	5	3	4	6	3	4	5	2	5	6	38	33	24	40	33	12
39	1	57	4	2	2	1	1	1	2	5	6	5	1	5	2	5	4	1	2	6	6	6	1	5	5	5	5	1	2	5	5	5	5	5	3	5	6	1	3	5	6	3	3	35	26	39	33	14	12
40	1	26	2	3	3	5	6	2	3	5	1	3	2	6	6	1	2	3	5	5	4	5	4	5	4	4	3	5	5	3	4	2	5	5	1	5	6	4	3	6	3	5	6	32	35	27	33	31	15
41	2	40	4	1	5	1	3	1	1	4	5	4	1	5	3	5	4	1	4	4	4	4	2	4	4	1	3	4	4	3	5	4	1	4	4	1	6	1	6	5	5	5	4	33	29	27	32	15	12
42	1	23	1	4	4	6	6	6	5	3	6	3	3	4	1	6	4	6	6	4	6	6	6	6	6	6	5	6	6	5	6	6	6	6	6	6	6	6	6	4	6	6	6	42	43	48	33	45	18
43	1	29	2	1	6	3	5	5	1	6	6	5	5	2	5	6	5	2	1	5	5	5	5	1	5	5	5	6	4	6	3	6	6	2	6	2	6	5	4	6	2	3	6	40	16	32	45	40	7
44	1	29	2	4	4	4	4	4	3	4	4	4	4	4	4	4	4	4	4	5	4	4	3	4	4	4	4	5	4	4	4	4	4	4	4	4	5	4	4	4	4	4	4	33	31	32	33	32	12
45	1	22	1	5	4	3	3	1	1	3	5	3	2	4	3	5	1	4	2	6	2	5	5	3	4	4	2	4	4	4	4	4	6	4	5	4	4	3	3	4	4	3	4	25	26	31	33	29	11
46	1	27	2	3	5	5	3	3	2	5	5	3	2	3	4	4	4	2	3	6	4	3	3	2	3	4	3	1	3	3	4	3	4	2	6	6	1	6	1	1	6	1	6	21	19	38	33	27	7
47	2	25	2	2	6	4	6	3	1	4	5	2	1	2	2	4	5	4	3	1	5	3	2	2	6	5	3	6	3	6	6	6	6	5	2	5	3	3	4	3	6	6	6	34	22	40	30	31	10
48	1	38	3	4	5	3	4	1	6	5	2	5	6	4	5	1	4	3	2	3	5	5	5	5	4	3	2	6	5	4	5	6	6	5	3	3	5	4	4	3	2	5	6	36	35	24	32	37	15
49	1	29	2	2	4	5	3	2	1	6	6	4	3	1	2	6	2	2	2	5	6	5	4	3	5	5	4	4	3	5	4	5	5	2	3	5	5	3	2	6	5	5	4	33	16	42	36	27	8
50	1	52	4	6	6	6	3	1	3	6	6	1	1	6	6	6	1	1	6	6	6	6	1	6	6	6	1	1	6	6	6	6	6	6	6	6	1	1	6	6	6	6	1	25	45	48	48	13	18
51	2	36	3	4	5	6	6	2	2	5	6	4	2	4	3	6	5	2	3	5	6	5	4	4	5	5	3	2	2	5	5	5	5	5	6	5	5	3	2	5	5	5	4	38	26	44	39	24	11
52	2	47	4	2	2	4	1	1	5	5	4	1	6	5	6	3	4	1	4	5	3	3	1	4	2	5	4	5	4	5	5	6	4	5	4	6	4	2	6	6	6	5	6	28	35	36	35	26	13
53	1	46	4	3	4	4	4	2	2	4	4	4	3	3	4	4	4	3	3	4	5	4	4	2	4	4	4	4	2	5	4	5	4	3	3	4	3	4	2	4	5	4	4	32	20	34	32	28	7
54	2	27	2	3	5	4	3	2	3	4	4	2	3	3	1	5	1	3	5	5	6	4	4	4	5	4	2	3	5	3	4	4	1	4	5	5	4	4	4	3	4	4	3	24	31	36	31	23	13
55	1	34	3	2	4	2	3	5	4	4	4	4	2	5	4	4	2	3	3	5	5	5	3	3	3	4	3	6	4	4	3	4	3	4	3	3	5	5	4	5	4	5	6	31	29	29	32	33	11
56	2	28	2	2	5	5	6	3	6	4	6	5	3	6	3	6	5	3	2	6	5	5	1	2	5	6	3	5	6	6	5	5	5	6	5	6	6	4	3	5	6	5	6	40	33	45	39	30	14
57	1	46	4	2	4	2	5	5	5	3	4	2	5	2	4	2	2	5	3	3	2	2	4	1	2	2	3	2	3	2	4	2	5	2	2	2	4	4	4	4	3	3	3	23	22	21	24	33	6
58	1	30	3	3	5	5	3	3	4	5	3	2	1	4	4	4	2	2	4	6	4	4	2	3	4	5	2	2	4	4	4	3	3	4	3	5	3	2	4	5	4	4	2	23	30	34	36	17	11
59	1	32	3	3	4	5	5	3	4	5	5	3	3	3	4	4	4	2	5	5	5	5	3	4	3	4	3	2	4	5	5	4	5	6	2	3	6	4	4	5	5	5	2	35	33	36	33	24	14
60	1	20	0	4	5	4	2	6	1	5	5	4	5	1	2	6	4	6	2	4	6	5	3	1	5	4	1	4	2	4	6	6	6	1	6	5	3	6	2	6	6	6	6	31	14	42	37	42	4
61	1	34	3	5	3	3	4	5	3	2	4	1	6	2	1	5	1	6	2	5	5	5	6	1	2	3	1	5	1	5	5	4	5	4	6	6	3	6	1	6	3	3	5	22	19	34	30	44	6
62	1	33	3	2	4	5	6	3	6	6	4	5	4	6	6	4	4	1	6	6	1	6	3	4	5	3	4	4	6	6	6	6	6	6	1	6	6	2	5	1	6	6	6	43	41	35	35	29	16
63	1	23	1	1	6	1	1	1	6	6	1	6	1	6	6	1	6	1	6	6	1	6	1	6	1	1	6	1	6	6	1	6	1	6	1	1	6	1	6	6	1	6	1	43	43	8	38	8	18
64	2	26	2	2	3	4	3	2	5	6	4	2	1	4	5	3	3	3	6	3	1	6	3	3	4	5	3	3	5	5	5	5	5	5	3	5	4	2	4	3	5	4	4	30	34	32	32	23	13
65	1	41	4	2	4	5	2	3	2	4	3	3	1	1	6	4	2	3	3	5	5	5	4	4	4	4	2	3	1	4	4	5	5	2	5	5	3	3	3	5	4	4	4	26	18	34	37	26	7
66	1	26	2	1	1	1	6	1	6	1	1	1	1	6	1	6	6	1	6	1	6	6	1	6	1	6	6	6	6	1	6	6	1	6	1	6	6	1	6	1	6	6	6	43	43	38	8	18	18
67	2	37	3	6	6	5	2	3	6	4	5	1	1	4	4	5	1	1	6	4	6	4	1	6	5	4	1	1	4	6	6	6	5	4	4	5	3	1	6	3	4	5	2	23	42	40	36	15	14
68	2	37	3	6	6	5	4	1	6	6	4	4	6	1	4	3	1	1	6	4	6	6	6	4	4	6	1	5	3	6	6	4	6	3	5	5	6	1	2	3	6	6	5	32	31	41	38	31	10
69	1	44	4	1	6	6	3	2	5	5	1	4	4	6	4	4	2	2	4	4	6	5	4	3	3	5	4	3	5	6	4	6	4	3	6	6	4	3	3	5	6	6	4	34	30	38	39	26	11
70	1	43	4	5	5	6	5	5	2	4	5	4	4	4	5	5	4	6	2	3	6	5	3	4	4	5	4	4	4	5	4	5	6	4	6	5	4	5	4	4	4	5	5	36	29	40	36	38	12
71	2	22	1	5	2	4	4	5	3	2	4	4	5	5	2	4	4	6	3	4	5	5	5	3	2	3	3	4	4	2	3	5	6	1	6	5	4	6	4	1	6	4	6	33	28	34	21	43	8
72	1	29	2	2	4	6	5	1	5	6	3	4	1	4	3	1	4	1	4	1	1	4	1	1	4	6	4	4	4	5	4	4	2	2	4	6	5	3	3	5	2	5	4	35	25	29	32	17	7
73	1	18	0	2	5	5	5	5	2	5	5	3	2	2	5	2	3	5	2	5	4	3	3	2	4	5	3	5	2	4	4	5	3	4	5	5	5	5	5	6	4	5	6	32	21	34	39	34	8
74	2	39	3	2	5	5	2	6	1	5	5	2	1	2	5	5	2	2	1	4	3	2	1	1	5	2	1	4	1	4	2	6	5	1	5	4	5	2	3	5	2	3	4	23	12	28	38	25	3
75	1	43	4	5	4	5	3	2	3	5	5	2	3	2	5	1	2	5	4	2	2	5	5	5	4	5	3	2	2	3	5	5	5	3	3	5	4	3	4	5	5	5	3	29	28	33	31	28	10
76	2	32	3	1	5	1	4	1	3	3	6	3	4	6	1	4	3	1	6	4	6	3	5	5	1	1	2	5	5	5	6	5	6	4	5	1	4	2	5	2	6	3	6	27	35	31	26	30	14
77	1	44	4	5	4	5	5	3	1	5	5	3	2	1	4	3	2	2	2	6	3	6	4	2	3	5	3	5	2	3	5	6	4	1	2	6	4	4	2	6	5	5	6	34	16	37	33	30	5
78	1	24	1	2	3	3	1	2	4	3	2	3	1	2	2	1	1	2	6	3	3	5	1	1	1	2	1	1	5	1	1	4	1	1	2	3	4	1	3	2	1	4	6	23	24	16	17	15	7
79	2	33	3	3	4	4	5	3	4	5	3	3	1	5	4	4	5	2	4	5	4	5	1	5	5	4	2	2	5	5	5	5	4	5	5	5	3	2	3	3	4	5	2	33	34	33	36	17	15
80	2	30	3	2	4	1	5	2	4	5	4	4	3	4	4	4	5	2	3	4	5	4	3	4	4	3	4	3	5	4	5	5	3	3	5	3	4	3	4	3	5	4	3	35	29	30	33	22	12
81	1	20	0	2	3	4	3	2	3	3	3	3	2	4	3	5	3	2	3	3	5	4	3	4	2	5	3	4	3	3	3	3	4	3	3	4	6	3	4	4	4	5	6	30	26	33	24	26	10
82	2	47	4	4	4	4	3	3	3	5	5	4	2	2	5	4	2	5	3	5	4	4	4	2	5	4	4	4	3	5	4	5	5	3	5	5	4	3	3	5	5	5	5	31	23	35	39	31	8
83	2	43	4	2	6	6	5	2	1	6	5	6	5	2	4	6	6	2	2	6	6	6	5	2	6	5	5	5	1	6	6	5	6	2	5	6	6	6	2	6	6	6	6	45	14	46	45	37	5
84	2	47	4	5	6	5	6	4	6	6	1	1	5	6	5	5	1	1	6	6	5	3	1	5	6	6	2	4	6	6	6	6	6	6	5	6	2	1	4	3	6	5	3	26	44	40	43	25	17
85	2	38	3	3	5	5	6	2	3	5	5	1	1	3	5	5	1	4	3	4	6	2	3	3	4	2	1	2	2	5	6	5	6	2	6	4	4	3	2	3	5	5	3	25	21	38	37	24	7
86	1	26	2	1	1	6	3	4	1	5	5	4	3	2	5	6	5	4	1	6	6	4	3	1	4	6	3	3	1	6	4	4	5	1	6	6	4	3	1	6	4	6	6	33	9	43	39	31	3
87	2	35	3	2	3	5	4	3	5	4	3	3	1	4	4	3	3	3	5	4	4	5	2	4	4	5	3	3	3	4	4	5	5	5	3	5	4	3	6	3	4	5	3	32	34	33	29	23	12
88	1	22	1	2	6	5	1	1	6	5	3	2	2	5	5	5	1	2	4	5	5	2	1	4	5	1	2	2	2	4	5	6	6	2	5	6	5	1	5	6	6	6	5	25	30	36	41	20	8
89	1	44	4	1	4	5	4	2	2	4	6	3	2	4	5	5	4	2	5	3	5	4	3	4	4	4	3	4	4	2	5	4	4	4	2	5	4	5	5	3	4	3	4	29	29	39	27	26	12
90	1	36	3	1	4	5	6	3	5	4	6	3	1	5	4	6	4	2	4	3	5	5	4	4	3	3	5	3	5	3	5	6	5	2	3	4	5	2	4	4	5	5	3	39	30	39	28	23	11
91	2	17	0	1	5	6	6	5	6	5	4	4	3	5	5	1	5	6	5	6	6	6	5	3	5	6	4	3	6	5	5	6	6	1	5	6	6	5	2	4	5	6	5	43	29	39	40	38	10
92	1	31	3	2	5	4	3	3	1	4	4	3	1	2	3	3	2	2	1	6	5	3	3	2	4	4	2	4	1	5	6	4	5	2	4	4	4	2	2	5	6	4	4	25	13	36	36	24	5
93	2	28	2	5	5	4	6	5	1	4	4	4	5	2	5	4	3	5	1	6	6	6	3	4	6	1	2	2	1	6	6	6	6	1	6	5	5	2	1	5	4	6	3	38	16	34	43	31	6
94	1	42	4	2	4	6	4	2	4	2	5	1	2	5	5	5	2	2	4	4	6	1	2	5	4	1	3	5	5	3	5	5	5	5	5	1	4	1	6	2	5	4	6	24	36	34	29	25	15
95	1	57	4	1	6	6	6	3	1	4	5	3	2	6	6	5	1	3	1	6	6	4	1	2	4	5	1	1	5	6	6	5	6	6	3	6	4	4	2	6	6	6	1	30	24	45	41	21	13
96	1	35	3	4	4	1	1	1	5	1	6	5	4	6	1	6	6	6	1	6	4	6	1	2	2	1	6	6	6	4	4	3	5	1	5	1	6	4	6	4	4	6	6	39	31	27	27	33	9
97	1	30	3	5	4	2	6	1	6	5	2	1	1	6	4	4	1	1	6	6	5	1	1	5	3	4	1	2	6	4	5	1	4	4	2	1	1	5	4	2	2	2	6	14	42	25	30	21	15
98	2	53	4	2	5	5	3	2	4	6	3	4	1	2	5	5	1	3	4	6	5	4	4	2	5	5	1	5	5	6	5	6	6	5	5	4	5	2	3	6	5	5	5	29	27	37	44	28	12
99	2	57	4	1	2	2	1	5	2	4	4	1	3	1	4	4	1	3	1	4	6	4	4	1	4	4	1	1	2	2	4	4	4	1	3	4	4	4	5	2	3	6	3	22	14	31	25	27	4
100	1	37	3	2	5	4	4	4	2	5	4	4	6	2	5	5	4	5	2	5	6	5	4	4	5	4	3	5	3	4	5	6	5	5	5	3	6	5	3	6	6	6	6	38	23	37	40	40	12
101	1	26	2	4	4	4	2	4	5	5	2	4	2	4	5	2	2	3	4	3	3	5	2	4	3	4	3	2	4	4	4	3	4	4	2	4	4	3	3	3	4	4	4	27	32	27	29	24	12
102	1	30	3	1	6	4	4	5	1	5	2	5	5	2	6	3	2	2	2	2	4	5	6	1	5	1	4	6	1	5	2	6	6	2	5	6	6	2	6	6	3	6	6	38	16	25	40	38	4
103	1	45	4	3	5	3	3	5	5	5	4	2	5	2	6	1	4	6	2	1	6	2	4	2	5	1	2	5	4	5	4	4	6	1	6	5	5	4	4	6	2	5	5	27	23	26	39	40	7
104	1	25	2	1	6	3	1	1	2	6	3	2	1	6	6	1	5	1	4	6	6	6	5	5	6	5	3	5	2	6	4	6	6	4	4	5	5	3	4	6	4	5	6	33	28	31	46	28	11
105	2	29	2	1	5	5	6	1	1	6	5	1	1	4	6	5	1	1	2	6	6	5	2	3	5	4	1	3	3	6	6	6	1	5	6	5	5	1	2	6	5	4	4	29	21	41	46	14	11
106	1	31	3	2	4	5	4	3	2	3	2	2	2	4	5	3	4	2	3	5	5	4	2	4	5	5	4	3	3	6	5	4	6	5	5	5	4	4	2	5	5	6	6	32	25	35	38	28	12
107	1	28	2	3	4	3	4	5	2	5	6	2	5	2	4	5	1	6	1	4	6	6	4	4	4	5	1	3	4	5	6	4	5	3	3	6	6	5	2	5	6	5	4	29	21	43	34	37	11
108	2	41	4	4	5	4	4	1	4	3	1	6	5	2	4	3	1	3	1	4	2	4	3	3	1	5	1	1	2	2	3	2	4	3	1	5	5	4	2	4	1	1	1	24	21	24	24	22	8
109	1	22	1	3	2	5	4	4	6	3	4	2	1	6	2	3	1	3	3	4	5	4	3	4	3	6	2	1	4	3	3	3	5	3	1	6	6	5	5	5	5	6	5	28	34	37	23	27	11
110	1	24	1	4	4	5	4	3	5	5	5	5	4	4	6	4	5	3	1	4	6	6	4	4	4	5	6	6	4	4	4	5	5	5	3	5	6	4	3	5	4	5	5	42	30	38	35	34	13
111	1	32	3	3	5	3	6	2	5	6	3	2	2	2	4	1	4	2	3	4	4	5	3	3	2	2	2	3	3	4	1	5	5	4	2	3	6	2	4	5	1	5	3	35	27	18	32	22	10
112	1	25	2	1	6	4	1	1	1	4	3	5	1	1	5	3	5	3	1	4	3	4	4	3	6	5	5	6	2	6	4	6	6	1	6	4	2	4	2	6	4	5	6	33	12	30	43	31	6
113	2	42	4	4	2	4	6	2	5	1	5	3	3	6	4	4	1	2	6	3	6	5	5	5	3	4	2	3	6	3	4	4	4	4	4	4	6	3	6	3	5	6	3	33	42	36	23	25	15
114	1	41	4	1	6	5	5	5	1	5	5	5	6	1	5	5	5	2	1	5	6	5	6	1	5	5	5	6	1	5	5	6	6	2	5	5	6	5	2	6	5	5	6	42	10	41	42	42	4
115	1	32	3	1	6	6	4	1	1	6	6	6	2	5	6	6	5	1	1	6	6	6	1	1	6	6	6	6	6	5	6	6	3	6	6	6	5	1	2	6	6	6	6	44	23	48	47	21	13
116	1	42	4	2	5	4	4	3	2	5	4	4	4	4	3	4	4	3	3	4	5	3	5	2	4	3	5	4	3	4	5	4	5	3	4	5	4	3	3	4	5	4	4	32	22	35	33	31	8
117	2	47	4	3	4	2	3	2	3	4	5	1	5	5	2	5	1	5	1	1	6	5	2	4	3	3	1	4	5	3	5	5	5	5	5	2	5	5	4	3	3	5	5	26	30	31	25	33	14
118	2	31	3	2	3	3	5	6	4	5	4	3	5	3	3	3	3	4	4	4	6	4	4	3	3	4	3	3	4	3	4	4	5	3	3	6	3	6	4	3	5	4	3	29	27	35	27	36	10
119	2	20	0	5	3	5	5	1	6	4	4	3	2	5	5	5	3	2	5	5	5	5	2	5	2	5	2	5	5	4	5	5	3	5	4	5	5	1	5	3	5	4	6	32	41	39	30	22	15
120	1	43	4	1	6	5	4	1	4	5	2	1	1	6	6	4	4	1	2	6	4	3	1	1	6	6	3	5	3	6	5	6	6	4	6	6	5	2	1	6	5	6	6	32	22	37	47	23	8
121	1	31	3	5	5	5	5	2	5	5	2	5	4	6	4	2	4	2	3	6	6	5	5	2	6	4	4	6	6	6	6	6	6	6	5	6	6	5	3	6	5	6	6	41	36	36	43	36	14
122	1	28	2	2	3	4	2	2	5	6	3	2	1	4	4	5	3	3	5	6	3	4	1	6	5	5	2	5	2	5	3	6	6	6	4	5	6	2	4	6	3	5	6	30	34	31	39	26	14
123	1	45	4	1	4	6	5	1	1	3	5	3	1	6	6	5	6	1	4	6	6	6	3	6	3	6	1	4	5	6	4	6	6	5	3	5	6	1	6	6	6	6	3	39	34	43	37	20	16
124	2	47	4	3	4	4	4	4	3	6	4	4	6	6	5	4	1	6	6	6	6	1	4	6	4	4	1	1	1	6	3	4	6	1	6	4	4	4	3	4	4	4	1	23	29	33	41	32	8
125	2	22	1	5	5	6	6	6	2	4	4	6	6	6	5	4	6	6	3	5	6	6	6	6	4	4	6	3	4	4	6	6	6	6	4	6	6	6	4	3	6	6	6	48	36	42	34	45	16
126	2	35	3	5	4	4	3	1	2	2	3	2	1	3	3	4	4	1	2	5	2	4	1	4	4	4	3	1	5	3	2	4	3	6	2	4	2	1	5	6	3	4	1	26	32	26	29	10	15
127	1	20	0	2	5	4	6	5	5	4	6	3	3	5	4	4	2	4	4	4	4	4	4	3	4	5	4	6	5	5	5	5	5	4	5	5	6	4	4	4	4	6	6	36	32	37	35	37	12
128	1	38	3	1	6	3	6	4	1	6	5	4	3	3	6	3	1	2	1	6	4	6	6	1	6	6	4	6	1	6	6	1	6	1	6	6	6	4	1	6	4	4	6	32	10	37	48	37	3
129	1	41	4	1	1	6	2	1	6	6	6	5	2	6	3	6	2	3	5	4	5	6	4	4	4	4	4	4	5	5	6	4	4	4	4	5	4	4	2	5	5	5	5	32	33	43	32	27	13
130	2	22	1	1	6	5	4	6	1	6	6	6	4	1	4	3	6	3	1	1	6	1	6	1	6	1	3	1	1	6	5	6	6	1	6	1	4	6	1	6	6	6	6	36	8	33	41	38	3
131	1	43	4	1	4	4	4	6	4	5	2	1	1	5	5	5	4	6	1	5	2	5	1	5	1	1	3	4	1	5	3	5	3	5	1	3	6	6	1	6	5	5	5	33	23	25	32	32	11
132	1	21	1	6	2	3	6	1	6	6	6	3	3	6	6	1	4	1	6	1	3	6	1	6	3	5	3	6	4	3	6	6	6	5	4	4	4	1	6	2	6	6	4	38	45	34	27	23	15
133	1	39	3	1	6	6	6	1	6	5	1	3	5	6	1	4	2	1	6	6	1	5	1	2	5	6	2	5	6	5	6	6	6	2	6	2	6	5	6	5	6	6	5	36	35	32	39	29	10
134	1	24	1	6	4	6	4	6	3	4	6	4	5	3	2	2	2	1	2	3	5	5	4	4	5	5	2	5	5	3	3	5	3	5	4	5	3	6	5	2	2	3	5	28	33	34	27	35	14
135	2	45	4	5	5	2	5	2	3	5	5	5	3	4	4	4	5	2	5	5	4	5	2	5	5	2	4	3	4	5	4	5	5	5	3	4	4	2	5	2	5	5	5	38	36	30	34	24	14
136	1	17	0	6	5	4	4	5	1	5	3	5	4	3	3	6	4	4	4	5	4	5	5	4	5	4	3	4	4	3	5	6	6	1	6	4	6	5	2	6	3	5	3	38	25	33	38	36	9
137	1	33	3	4	5	5	5	1	1	6	1	1	6	1	5	2	5	1	6	6	1	5	4	5	6	3	3	5	4	6	6	6	6	5	4	6	3	3	5	4	5	5	6	33	31	29	42	32	14
138	1	37	3	1	3	3	3	5	2	6	5	2	2	2	2	5	1	6	3	2	3	2	1	3	4	2	1	6	4	3	3	3	5	3	4	3	3	2	5	4	2	5	6	20	23	26	28	33	10
139	1	36	3	3	4	3	5	3	4	5	4	3	2	4	4	4	4	2	4	6	5	5	1	4	4	4	3	4	4	5	5	4	4	2	4	4	5	2	5	5	5	4	4	33	30	34	37	22	10
140	2	26	2	4	5	6	4	4	6	6	6	4	3	4	5	6	4	4	2	1	6	3	2	1	2	5	3	4	2	2	4	6	5	1	6	1	2	5	2	6	5	6	5	32	22	39	33	32	4
141	1	32	3	4	4	6	6	3	3	3	5	5	3	5	5	5	2	4	3	5	6	2	5	2	2	6	2	5	4	3	6	6	6	5	3	6	6	1	1	4	6	5	5	34	27	46	29	32	11
142	1	44	4	2	6	3	4	3	2	4	4	2	3	4	4	4	1	3	3	3	2	4	3	3	5	5	2	4	3	5	2	5	5	4	4	4	4	4	4	4	5	4	4	26	25	29	35	29	10
143	2	27	2	1	2	5	5	4	4	5	4	4	3	4	3	4	2	5	3	5	3	3	3	3	3	3	4	4	4	4	5	5	4	4	3	4	5	4	4	3	4	4	4	32	27	32	28	31	11
144	1	35	3	6	6	3	3	6	5	5	5	6	6	3	6	3	5	2	5	6	4	6	5	5	6	4	6	3	5	6	6	6	5	4	1	5	6	2	2	5	6	6	5	44	35	36	41	34	14
145	2	24	1	1	4	5	4	2	6	3	2	5	3	4	4	4	5	4	6	6	4	6	3	4	4	3	3	4	6	5	4	6	3	4	2	5	3	4	6	4	4	6	6	38	37	31	32	29	14
146	1	35	3	1	3	6	6	5	3	2	6	6	6	6	1	4	6	6	1	3	6	2	6	3	3	6	6	6	3	4	5	5	6	5	5	6	6	6	3	4	6	6	6	43	25	45	25	47	11
147	1	27	2	3	4	6	4	4	4	5	6	4	2	2	5	3	4	4	4	4	3	6	3	5	5	5	4	4	5	5	5	4	4	5	2	5	5	3	3	5	5	5	3	36	31	38	35	27	15
148	1	20	0	1	4	4	5	4	3	4	4	3	3	5	4	4	3	4	3	3	4	4	3	4	4	2	3	4	4	5	4	4	4	3	4	4	5	3	3	3	4	4	4	31	26	30	31	29	11
149	1	40	4	3	3	5	4	5	1	5	3	2	4	3	5	4	3	4	2	5	6	2	2	2	4	5	4	5	2	5	5	4	4	4	3	5	5	3	3	5	4	4	5	28	20	37	35	32	8
150	2	28	2	2	4	5	5	3	2	5	3	4	4	3	4	2	3	3	2	5	2	4	4	3	5	5	3	4	4	5	4	5	5	3	5	6	4	3	3	5	4	5	4	33	22	31	38	30	10
151	2	35	3	5	5	4	5	6	1	6	6	5	5	2	1	2	5	6	5	5	6	5	6	3	4	4	5	3	3	3	4	4	6	5	4	4	5	4	2	5	2	2	2	36	26	32	33	38	11
152	1	41	4	2	4	5	6	1	5	1	2	4	2	1	4	3	4	2	4	4	5	3	2	4	4	5	2	3	3	4	5	5	5	5	2	5	4	2	5	2	4	5	2	33	29	34	25	19	12
153	2	33	3	4	5	3	2	3	2	6	4	2	4	5	6	4	2	4	4	6	4	3	2	6	5	2	2	3	5	5	5	5	5	6	2	3	5	2	4	6	4	4	3	25	36	29	41	26	17
154	1	38	3	2	2	6	2	1	6	6	5	2	1	1	6	6	6	1	2	1	3	4	1	6	4	5	4	4	2	3	6	5	6	1	6	5	6	2	2	6	6	3	6	32	22	42	34	22	9
155	1	57	4	4	4	5	5	3	6	4	6	4	3	6	4	6	4	1	6	6	6	6	4	5	5	5	3	3	5	5	6	6	6	6	1	5	4	5	3	3	6	6	6	38	41	45	32	31	16
156	2	48	4	2	4	4	3	1	5	6	4	1	1	3	5	4	6	2	6	6	5	2	1	3	1	4	1	1	4	3	4	2	5	4	4	3	1	2	6	2	4	4	1	20	33	32	31	14	11
157	1	50	4	1	1	6	6	5	1	6	6	3	3	5	6	5	1	5	4	6	4	6	3	5	6	4	2	6	1	6	6	2	5	1	6	6	3	5	1	6	5	2	6	25	19	42	43	38	7
158	1	35	3	4	3	5	5	1	4	4	2	4	2	4	6	3	4	1	3	5	4	3	2	4	4	5	2	5	4	6	4	5	6	4	2	5	4	2	3	3	5	4	5	31	30	33	33	24	12
159	1	29	2	1	4	5	1	1	5	5	1	2	1	5	5	1	5	1	4	4	1	6	1	1	4	6	1	5	6	4	5	6	6	6	2	5	6	1	2	6	6	6	6	33	30	30	34	22	13
160	1	39	3	1	4	3	1	1	4	5	4	3	2	1	4	4	1	1	4	2	4	5	3	2	3	3	1	3	1	5	4	2	4	1	3	3	2	1	1	4	4	4	4	19	15	29	30	19	4
161	1	26	2	1	3	3	1	3	1	6	2	2	4	4	3	3	3	4	3	5	4	4	3	1	3	1	4	6	1	5	6	6	4	3	5	2	5	3	4	4	6	5	6	30	18	27	34	33	5
162	1	29	2	1	2	3	4	3	1	4	6	5	5	4	4	4	5	3	4	4	5	2	5	4	4	5	4	5	4	5	5	4	5	4	3	4	4	4	5	4	5	5	5	33	27	37	30	35	12
163	1	44	4	2	6	6	6	3	4	6	6	6	1	6	5	6	5	1	1	6	6	6	1	1	6	6	1	2	1	6	6	6	6	1	6	6	2	2	1	5	5	6	3	38	17	47	46	19	3
164	1	26	2	4	3	4	5	2	5	4	3	3	3	6	3	3	3	2	5	4	4	4	3	3	3	3	3	4	4	3	3	5	4	4	3	4	6	3	4	5	3	4	5	33	35	27	28	26	11
165	2	37	3	1	5	3	3	2	2	5	4	2	4	1	3	1	3	4	4	5	5	5	5	2	5	4	1	5	4	5	3	5	5	4	5	3	5	3	4	2	2	5	5	29	22	25	35	33	10
166	1	57	4	3	6	6	3	1	4	4	5	5	2	3	3	6	6	2	1	1	2	6	2	1	5	6	6	1	1	6	6	4	6	1	4	3	4	6	1	4	5	6	1	40	15	39	33	21	3
167	1	38	3	2	4	5	4	5	3	5	5	4	5	3	4	4	4	5	2	4	4	6	4	3	2	2	4	6	3	2	5	6	4	4	4	4	4	4	2	5	6	5	6	37	22	35	30	39	10
168	1	54	4	3	5	5	4	1	6	5	2	2	4	1	6	2	1	1	3	6	2	6	3	1	5	5	1	1	2	1	1	6	6	5	5	3	4	1	2	6	6	5	2	29	23	26	39	19	8
169	1	26	2	5	4	4	6	2	3	2	6	5	4	5	2	4	5	3	5	2	5	6	5	1	4	3	5	6	6	4	6	5	6	1	4	5	6	1	1	5	5	5	6	43	27	38	27	33	8
170	1	47	4	1	2	5	4	4	4	5	5	4	2	2	4	6	3	5	2	5	6	5	4	1	5	1	1	2	2	6	5	5	6	2	6	5	4	6	2	4	5	6	1	32	16	38	37	30	5
171	1	54	4	1	6	2	6	1	1	6	2	6	6	1	5	3	5	1	1	6	4	6	6	2	6	2	6	5	3	6	3	6	6	6	6	3	6	2	2	6	3	6	6	47	17	22	47	33	11
172	1	34	3	4	4	5	3	3	5	3	4	3	2	3	4	5	2	2	3	3	3	4	3	4	3	4	3	1	4	4	4	5	4	6	3	4	4	3	2	4	5	5	6	29	31	34	28	24	14
173	1	29	2	5	5	5	5	3	2	1	6	4	4	2	1	6	3	3	3	1	6	4	4	5	4	6	3	6	4	4	6	2	5	5	6	6	5	3	1	3	6	4	6	30	27	47	25	34	14
174	2	27	2	5	3	5	6	1	6	6	1	3	2	6	6	2	2	2	5	6	2	6	3	6	4	2	3	6	6	4	3	6	6	6	4	3	6	2	6	5	6	5	6	37	46	24	38	28	18
175	2	37	3	3	4	4	4	3	3	4	4	4	4	4	4	3	3	4	3	6	4	4	3	4	3	4	3	3	3	4	3	4	3	4	4	4	4	4	4	6	4	5	5	31	28	30	35	29	11
176	1	37	3	4	4	3	4	3	5	5	5	3	1	1	5	5	2	3	4	6	4	3	3	3	3	2	4	1	4	3	2	4	3	3	4	3	5	2	4	6	4	5	3	30	28	28	36	19	10
177	1	25	2	1	3	5	5	6	4	1	4	3	5	2	5	5	3	6	4	2	2	5	4	2	5	5	2	5	5	5	4	2	5	5	5	5	6	5	4	5	5	2	5	28	27	35	31	41	12
178	2	57	4	2	5	5	5	2	2	5	4	4	4	2	5	4	2	2	4	5	5	3	4	2	5	5	2	2	4	5	4	4	5	4	5	5	4	1	2	4	4	4	1	28	22	36	39	21	10
179	1	25	2	2	1	3	6	6	5	1	6	1	6	4	4	6	5	6	2	5	1	6	6	1	6	4	3	6	1	6	6	6	6	1	4	6	6	6	2	6	6	6	6	39	18	38	33	48	3
180	1	57	4	1	5	5	2	1	1	5	6	2	1	5	6	6	1	1	2	6	6	6	2	2	6	5	1	3	1	6	6	6	4	4	6	3	5	2	2	6	5	3	5	26	18	42	46	19	7
181	1	34	3	1	6	5	4	3	2	6	2	5	5	1	3	3	5	5	1	4	6	5	3	1	6	1	4	5	2	6	4	6	4	5	5	4	6	6	4	6	6	5	6	40	17	31	42	37	8
182	1	27	2	3	4	4	5	3	5	6	5	3	3	3	5	4	3	4	2	4	6	4	3	4	3	3	3	3	3	4	4	4	4	4	4	4	4	4	4	4	4	5	5	31	28	34	34	29	11
183	1	55	4	6	5	3	4	5	2	5	6	4	5	4	4	6	3	6	5	3	6	4	3	4	3	3	2	4	2	3	5	6	5	3	3	3	6	5	5	3	6	6	5	35	31	38	29	38	9
184	2	52	4	1	5	6	5	1	6	2	5	2	2	1	6	6	1	1	3	4	6	5	3	1	6	5	1	1	1	6	5	6	6	1	3	4	4	1	1	4	6	5	1	29	15	43	36	16	3
185	1	27	2	4	5	5	6	1	6	5	4	1	5	3	1	4	5	2	4	6	3	2	2	4	5	5	2	4	5	4	5	6	4	2	1	5	3	2	5	3	5	5	4	30	33	36	30	24	11
186	1	34	3	1	3	6	5	4	6	4	5	4	3	5	2	6	5	3	5	4	4	6	1	5	4	5	4	4	2	4	6	6	4	5	3	5	6	4	4	4	4	6	4	42	33	41	28	27	12
187	1	23	1	4	5	3	5	6	6	4	6	5	5	5	2	6	5	5	2	6	6	5	5	4	3	3	5	6	3	6	5	5	5	5	5	1	6	5	5	2	5	5	6	41	34	35	33	43	12
188	1	40	4	6	6	4	5	1	3	6	2	6	1	6	6	4	4	2	3	6	6	5	1	6	6	4	4	5	1	6	6	6	6	3	1	6	5	3	4	6	4	5	6	40	32	36	43	25	10
189	2	37	3	4	1	1	6	2	1	4	6	2	1	4	4	6	2	1	5	6	6	6	1	6	6	5	1	2	1	6	6	2	6	6	6	6	6	1	2	5	5	5	5	30	29	41	38	19	13
190	1	51	4	1	4	5	6	5	2	3	6	4	5	1	4	4	3	6	1	4	6	5	6	1	4	6	4	4	1	3	6	6	6	1	2	6	6	6	1	4	6	6	4	40	9	45	28	42	3
191	2	42	4	2	4	4	5	1	4	4	5	4	2	3	4	3	3	1	3	5	3	5	4	5	4	4	3	2	5	6	5	6	4	6	4	6	6	2	5	4	5	4	4	36	33	35	35	20	16
192	1	33	3	4	3	1	4	3	5	2	5	2	2	5	5	6	2	2	6	5	6	6	3	6	2	5	1	6	6	4	5	6	5	6	1	2	6	3	6	3	5	4	5	31	44	35	25	29	18
193	1	34	3	1	5	4	4	4	1	5	6	6	3	2	4	4	5	3	1	4	6	5	4	4	4	4	3	6	2	5	4	6	5	2	5	5	6	5	2	5	4	6	5	41	15	37	37	35	8
194	1	47	4	4	6	5	4	4	3	2	1	1	3	4	1	6	1	5	1	3	6	5	1	4	1	6	1	4	5	6	4	1	5	5	6	3	4	6	2	6	4	2	5	19	28	35	31	33	14
195	1	42	4	5	6	6	6	6	6	1	2	6	6	6	1	3	5	6	6	2	6	5	3	5	1	6	6	1	6	6	3	5	6	5	5	6	6	6	5	5	3	6	1	45	44	35	27	35	16
196	2	26	2	3	4	1	1	2	6	5	2	1	1	3	4	3	1	1	6	4	5	1	1	1	4	4	6	1	6	4	5	5	3	4	4	2	5	1	6	2	2	2	3	22	35	24	31	13	11
197	2	42	4	4	3	5	5	3	2	4	4	2	3	4	4	3	2	4	2	4	6	3	4	4	6	5	3	6	6	6	5	6	6	6	2	6	6	6	3	5	5	6	6	33	31	39	34	38	16
198	2	41	4	1	3	5	3	3	2	5	6	2	2	2	4	5	2	3	3	3	6	4	4	2	5	5	2	3	2	3	5	3	6	2	6	5	2	2	2	3	5	5	2	23	16	42	32	25	6
199	1	32	3	3	5	4	6	4	3	5	4	4	3	4	5	3	3	4	1	5	4	5	4	4	4	4	4	5	4	5	4	5	5	4	5	5	6	5	2	4	4	5	6	38	25	32	38	36	12
200	1	37	3	4	4	5	5	5	4	5	5	2	4	5	4	2	2	4	5	2	4	2	2	2	1	6	1	4	2	2	4	1	5	2	5	5	2	2	2	2	4	4	4	19	26	35	25	30	6
201	2	32	3	1	5	5	4	3	1	5	3	4	3	4	4	3	3	3	4	4	5	4	4	3	4	5	3	6	2	4	4	4	5	1	4	4	4	3	2	4	4	5	6	31	18	33	34	33	6
202	1	44	4	2	4	4	2	3	1	6	5	5	3	2	4	4	4	5	2	5	4	6	3	2	3	4	4	4	1	5	5	6	6	1	6	4	6	3	1	6	4	6	6	39	12	34	39	33	4
203	1	30	3	4	5	3	4	3	4	4	3	3	3	4	4	4	3	2	4	4	3	4	3	3	3	4	3	3	4	5	4	3	4	4	4	4	3	2	2	4	4	5	4	28	29	29	33	24	11
204	1	29	2	1	2	4	4	1	6	3	2	2	4	2	3	1	2	2	5	6	4	6	3	2	3	5	3	4	6	4	4	6	6	1	1	4	6	2	5	5	2	6	4	35	28	26	27	26	9
205	2	32	3	2	4	4	5	2	4	5	3	4	3	4	5	3	4	2	5	4	4	5	2	4	4	3	3	4	2	3	3	5	4	4	4	4	6	3	4	4	4	3	5	35	29	28	33	25	10
206	2	36	3	1	4	2	3	6	2	6	6	4	1	6	3	4	1	1	3	3	5	4	1	4	5	1	1	4	4	6	6	4	4	4	5	1	4	1	1	4	6	3	4	24	25	31	36	22	12
207	1	33	3	1	5	5	5	3	1	4	6	6	3	1	4	6	4	2	1	4	6	5	4	1	4	5	5	6	2	5	4	5	6	3	6	6	6	5	2	5	4	6	6	42	12	42	37	35	6
208	1	39	3	5	6	3	5	3	5	5	5	3	3	2	5	3	3	3	5	5	4	5	5	3	5	3	1	4	1	6	6	5	5	4	5	3	2	4	2	5	6	4	4	28	27	33	42	31	8
209	1	31	3	2	3	5	5	1	4	6	4	1	1	3	5	2	1	1	4	2	3	3	4	5	3	4	2	2	4	4	4	5	5	5	5	5	5	1	2	3	4	5	5	27	29	31	31	20	14
210	1	30	3	1	5	6	5	3	1	5	6	4	2	4	5	3	3	3	4	5	5	6	5	2	5	5	4	4	2	2	4	4	5	2	5	1	4	4	5	6	4	3	4	33	21	34	38	30	6
211	2	54	4	3	5	4	4	3	4	5	5	3	3	4	3	5	2	3	2	6	5	3	3	4	4	4	3	3	4	4	5	5	5	4	5	4	5	2	3	5	6	4	3	29	28	38	37	25	12
212	2	45	4	1	6	6	6	3	1	5	4	6	6	1	5	1	6	2	3	6	2	6	5	1	5	5	6	5	1	5	3	6	6	1	6	2	6	3	1	6	2	6	5	48	10	25	44	35	3
213	1	50	4	2	5	4	4	4	2	5	5	5	4	4	5	4	4	2	4	5	4	4	3	3	5	4	4	5	4	5	4	4	4	4	3	4	4	4	3	4	3	5	4	34	26	32	37	30	11
214	1	21	1	3	4	2	3	1	2	6	1	3	1	4	4	2	4	1	2	6	5	5	3	1	5	2	3	2	1	5	1	5	3	1	2	2	1	4	2	5	2	3	3	27	16	17	37	18	3
215	1	46	4	1	3	5	2	3	6	2	2	2	3	2	5	6	2	6	3	5	6	1	4	2	5	6	2	1	5	6	6	6	4	2	6	6	3	3	1	6	6	6	6	24	22	43	38	30	9
216	1	28	2	2	6	6	6	6	2	5	6	6	6	3	4	2	6	6	4	1	5	6	6	1	3	5	6	6	1	4	6	6	6	1	3	6	6	6	1	4	6	6	6	48	15	42	30	48	3
217	1	22	1	2	5	5	6	2	4	6	6	5	2	5	6	4	5	2	3	5	6	6	4	5	4	4	3	5	3	4	5	6	2	3	2	5	6	5	5	4	5	6	6	43	30	40	36	28	11
218	1	28	2	2	4	6	3	3	5	3	4	4	3	4	4	4	4	3	4	2	4	3	4	1	3	4	5	5	4	3	4	4	4	2	3	5	4	3	4	5	4	4	6	31	26	35	27	31	7
219	2	57	4	4	2	4	4	5	4	3	4	2	3	3	4	4	2	2	4	3	5	4	2	4	2	3	1	1	4	2	5	4	3	4	2	5	3	3	4	4	5	4	1	24	31	35	22	20	12
220	1	31	3	2	5	5	5	4	6	5	6	6	3	5	6	5	6	1	5	6	5	6	1	3	6	4	5	4	2	5	5	5	5	3	5	5	5	3	5	3	3	5	4	43	31	38	41	25	8
221	1	25	2	2	2	2	2	2	2	5	6	4	1	3	5	5	4	1	4	4	5	4	3	3	4	4	2	4	3	4	5	4	4	3	4	4	4	3	4	4	4	4	5	28	24	35	32	23	9
222	1	43	4	3	5	2	3	2	4	3	5	4	2	3	2	2	5	3	5	3	5	5	3	2	2	5	4	5	5	4	3	6	3	2	4	2	5	2	5	3	3	3	5	35	29	27	26	25	9
223	2	40	4	2	3	6	1	4	3	3	5	1	3	4	1	1	3	4	2	1	6	3	3	1	3	6	1	3	4	3	3	6	5	1	4	6	6	3	5	3	6	3	5	24	22	39	21	30	6
224	2	37	3	3	3	5	5	1	1	4	2	1	3	2	5	5	2	4	2	5	5	1	5	1	5	5	3	6	1	4	4	5	6	1	6	5	5	4	1	4	4	6	6	28	12	35	36	35	3
225	2	36	3	5	6	1	4	6	1	6	5	3	5	4	1	1	1	6	4	2	1	5	4	3	6	1	1	6	6	6	2	1	2	6	6	1	6	6	4	2	2	2	3	23	33	14	35	38	15
226	2	32	3	2	5	5	3	1	2	6	5	1	1	1	5	5	1	1	2	5	5	4	2	5	2	5	1	2	2	4	5	2	5	5	2	6	5	2	2	2	6	6	5	23	21	42	31	19	12
227	1	48	4	2	5	6	1	2	3	4	3	1	2	4	5	4	2	2	4	3	3	4	2	2	4	5	1	2	4	4	4	2	2	1	4	6	2	3	3	3	4	4	3	17	23	35	32	18	7
228	1	43	4	1	6	6	6	3	1	4	1	4	2	1	4	6	4	3	1	4	6	6	4	1	3	6	4	3	1	3	3	3	6	1	3	6	3	3	1	4	4	3	3	33	8	38	31	27	3
229	1	27	2	4	5	3	5	3	3	4	4	4	3	5	5	3	2	1	3	5	4	4	5	5	5	3	3	5	4	5	3	4	5	5	5	2	6	2	3	6	4	5	6	33	32	26	40	30	14
230	1	27	2	2	6	6	6	4	2	6	2	4	6	1	6	1	5	2	1	6	3	4	5	1	6	5	6	6	1	5	3	6	6	3	6	4	6	5	1	6	1	5	6	42	12	25	47	40	5
231	1	35	3	3	5	4	5	2	5	4	5	4	3	4	5	4	4	2	5	4	5	3	2	3	5	5	4	4	4	4	3	4	5	4	3	4	4	2	5	2	3	3	4	31	33	33	32	24	11
232	2	47	4	4	4	4	3	2	1	5	4	5	2	5	5	4	1	1	6	6	6	4	6	5	5	2	3	5	1	6	6	2	5	5	5	5	6	1	3	5	4	4	5	28	30	35	41	27	11
233	1	35	3	1	5	4	4	2	4	5	5	4	2	2	5	3	4	2	4	5	6	3	3	2	4	4	4	4	2	5	5	4	5	4	5	4	3	3	2	6	5	6	5	32	21	36	40	26	8
234	1	44	4	2	5	6	6	6	6	5	6	5	3	4	5	6	6	6	3	5	6	6	6	4	4	6	4	6	4	4	6	6	6	6	6	6	6	6	4	6	6	6	6	45	33	48	40	45	14
235	2	27	2	2	4	4	5	3	1	4	6	2	2	4	1	6	2	5	2	6	5	3	2	3	3	5	2	3	3	6	6	6	5	5	5	5	5	3	4	4	5	5	3	30	24	42	33	26	11
236	1	26	2	1	5	3	5	1	6	5	4	5	1	6	4	4	1	1	6	6	5	5	1	6	3	5	1	6	6	5	5	5	5	6	1	5	6	4	6	6	6	6	6	34	43	37	35	25	18
237	2	57	4	6	4	5	5	1	2	5	3	2	2	1	2	5	1	5	4	5	5	3	3	1	6	5	5	3	2	1	1	1	5	2	6	6	5	3	2	5	4	6	5	28	20	34	34	27	5
238	1	35	3	3	6	4	3	4	2	4	6	2	4	1	6	6	1	3	3	3	6	1	6	1	1	3	1	6	1	6	4	4	6	1	1	3	6	2	3	5	4	1	6	19	15	36	32	37	3
239	1	23	1	1	6	3	6	3	1	6	6	6	3	2	3	5	3	2	6	5	5	2	2	1	5	5	5	5	2	5	4	3	3	1	5	3	4	3	2	5	5	5	6	34	16	36	40	27	4
240	2	29	2	4	6	5	3	2	4	3	5	5	3	6	3	5	4	3	4	6	4	5	3	5	5	5	4	4	4	6	3	1	4	3	3	4	5	3	4	6	4	2	1	29	34	35	38	23	12
241	1	33	3	1	6	5	6	1	2	2	6	2	1	4	6	5	1	1	1	6	6	6	1	1	6	6	1	2	1	6	6	6	6	1	4	5	6	1	3	6	3	6	6	34	14	42	42	19	3
242	1	41	4	2	5	5	5	2	5	5	5	4	4	4	3	5	2	2	5	3	5	3	3	5	3	5	3	4	5	3	5	3	5	5	2	5	5	3	4	3	5	5	4	30	35	40	27	27	15
243	2	28	2	2	6	3	6	6	1	6	1	4	3	6	1	6	1	4	6	6	6	6	6	4	4	6	1	6	6	6	5	6	6	6	1	6	6	6	3	6	6	6	5	36	34	39	36	42	16
244	1	46	4	4	2	5	5	3	1	5	5	4	3	1	5	4	2	2	2	5	5	5	5	2	3	5	5	5	4	5	5	5	5	4	5	5	5	4	2	5	5	5	5	36	20	39	35	32	10
245	1	49	4	5	6	4	5	3	3	4	6	6	3	3	4	4	5	4	3	6	5	5	3	3	4	4	5	6	5	6	6	6	5	4	5	5	4	5	4	4	3	5	6	41	30	37	39	35	12
246	1	46	4	1	3	6	5	1	2	6	1	1	1	1	6	1	1	1	4	6	3	6	2	5	5	5	1	6	5	6	5	3	4	1	2	6	6	1	5	6	6	6	6	29	24	33	40	22	11
247	1	49	4	1	6	4	6	1	3	6	6	4	1	4	6	6	1	1	6	6	6	6	5	4	6	3	2	6	6	6	6	6	5	1	4	5	6	1	5	5	5	5	5	36	30	41	45	25	11
248	1	29	2	4	4	5	6	2	6	6	5	4	5	2	2	6	4	2	3	4	6	6	4	6	4	3	3	2	5	5	6	5	6	6	4	5	6	4	2	6	6	6	4	40	34	42	35	29	17
249	2	30	3	4	4	5	2	2	6	2	5	4	3	3	1	4	5	2	4	6	1	5	3	6	3	1	4	4	3	3	4	5	5	6	4	6	6	4	5	2	4	5	5	36	37	30	25	28	15
250	1	33	3	1	3	2	4	1	4	6	6	3	1	5	6	4	1	1	4	4	4	4	3	4	4	1	4	4	4	4	4	5	4	6	3	3	5	1	4	6	6	4	3	30	32	30	36	18	14
251	1	24	1	2	5	2	4	3	4	4	5	4	2	4	1	5	4	4	2	2	6	5	1	4	2	2	3	5	3	5	2	4	4	2	3	2	5	3	4	2	4	6	6	35	25	28	24	28	9
252	1	27	2	1	5	3	3	1	2	4	4	4	2	2	5	4	2	1	2	5	4	5	5	2	4	2	3	4	3	4	4	6	5	6	5	4	4	3	3	5	3	5	6	32	21	28	37	27	11
253	1	50	4	3	4	5	4	3	6	6	1	5	3	3	6	4	6	1	6	3	4	6	3	3	6	6	6	3	6	6	6	6	6	3	6	6	6	3	4	4	6	6	3	45	34	38	41	25	12
254	1	21	1	4	5	5	6	2	5	5	4	5	2	6	3	6	5	1	4	1	5	6	1	6	2	6	5	1	6	3	6	6	6	3	5	6	5	4	5	6	6	6	3	44	39	44	30	20	15
255	1	31	3	2	2	1	3	3	2	1	5	3	3	1	3	5	3	6	2	2	6	3	3	1	4	3	2	3	2	3	2	2	4	2	5	3	2	2	4	4	2	3	4	21	16	27	24	28	5
256	1	39	3	2	2	6	5	3	2	5	4	2	3	2	4	5	2	2	2	2	5	5	2	3	4	6	2	1	2	4	5	5	4	2	3	6	4	2	5	5	2	5	2	30	20	39	29	19	7
257	1	43	4	4	3	6	1	2	3	5	5	1	1	6	1	4	1	1	5	5	4	6	3	5	3	1	1	3	2	4	6	2	3	4	6	3	2	4	2	6	4	6	6	20	31	33	33	23	11
258	2	34	3	3	4	2	3	3	5	5	6	3	3	4	5	6	2	5	5	4	6	5	1	4	3	5	1	4	6	4	4	6	4	5	3	5	3	3	6	5	5	5	4	28	38	39	33	27	15
259	2	29	2	2	5	6	6	3	4	6	6	3	2	3	4	6	4	2	4	6	5	5	3	1	5	5	2	1	3	6	4	6	5	4	2	5	5	4	4	5	4	4	3	35	25	41	39	23	8
260	1	46	4	1	4	5	4	1	4	5	4	1	1	3	2	5	1	1	5	4	6	6	6	1	4	6	1	2	1	5	5	5	6	1	6	6	6	1	5	1	5	6	6	30	21	42	31	24	3
261	1	55	4	1	4	6	1	1	5	4	3	2	1	1	3	4	4	1	3	4	6	6	1	1	4	4	1	1	1	6	6	4	5	1	2	5	6	3	1	5	6	6	1	30	14	40	32	14	3
262	1	32	3	5	5	4	6	2	3	6	5	4	4	4	5	4	3	3	3	5	6	4	2	2	5	4	3	5	4	5	4	5	5	2	5	4	5	4	3	5	4	5	5	35	26	35	41	30	8
263	1	45	4	3	4	3	5	5	5	3	5	3	2	4	3	5	4	2	4	3	5	4	4	4	3	4	5	5	4	4	4	5	5	1	5	5	3	5	4	3	5	5	4	34	29	36	28	32	9
264	1	45	4	3	3	4	2	4	2	4	3	1	1	1	4	4	1	1	2	2	5	2	1	1	3	4	1	1	2	4	2	2	3	1	3	4	2	2	3	3	5	4	2	15	15	31	26	15	4
265	1	44	4	1	1	1	1	3	1	1	6	4	1	4	1	4	2	4	5	6	6	2	3	1	6	4	3	3	5	6	3	3	6	1	6	4	4	4	3	6	4	4	6	23	21	32	33	30	7
266	1	39	3	2	4	6	4	4	4	5	4	2	3	3	3	4	3	4	2	4	6	2	3	3	3	1	1	3	3	3	4	4	3	3	3	6	4	4	3	4	4	6	4	26	23	35	29	28	9
267	1	37	3	3	5	5	4	3	2	5	5	3	3	2	5	4	1	2	3	5	6	4	1	1	2	3	1	5	4	5	4	4	6	2	5	4	3	3	5	5	4	2	2	22	22	35	37	25	7
268	2	31	3	1	6	6	1	1	6	6	6	6	1	6	6	6	6	1	6	6	6	1	1	6	6	6	6	6	6	6	6	6	6	6	6	6	1	1	6	6	6	6	6	33	43	48	48	23	18
269	1	35	3	2	3	5	4	5	6	3	4	2	2	5	2	4	3	4	5	4	4	5	2	5	3	4	2	3	5	4	4	4	3	5	3	4	4	4	6	2	4	5	4	29	39	33	24	27	15
270	1	22	1	4	3	3	6	2	4	5	5	4	3	5	2	5	4	3	4	4	5	5	4	5	3	4	3	3	4	4	5	5	5	4	3	3	4	4	4	3	6	5	3	36	34	36	27	27	13
271	1	48	4	3	6	3	4	1	1	5	6	5	1	4	5	5	5	1	1	5	5	5	5	4	5	3	5	5	3	6	5	5	6	4	5	1	6	1	1	6	6	5	3	40	21	34	43	23	11
272	2	40	4	2	2	3	1	1	2	6	2	3	1	3	5	3	2	2	2	4	6	4	3	4	3	3	2	2	2	4	5	4	3	2	6	4	3	1	5	3	4	3	3	22	22	30	33	16	8
273	1	22	1	1	5	6	6	4	1	3	6	6	6	5	4	6	5	6	1	6	6	5	4	1	1	6	5	6	1	5	6	5	6	5	5	6	6	4	2	5	5	5	6	43	17	47	34	42	7
274	1	52	4	4	4	1	4	3	4	6	1	4	4	4	4	3	4	3	4	4	3	4	4	4	4	4	3	4	4	4	4	4	4	4	3	4	4	4	3	4	4	4	4	31	31	24	33	30	12
275	1	41	4	5	4	4	4	5	3	5	5	3	5	4	4	4	4	4	4	4	4	3	6	3	1	6	1	3	4	3	5	2	6	4	1	4	4	5	4	5	4	3	3	24	31	36	27	37	11
276	2	43	4	4	4	2	4	3	4	5	1	4	4	2	5	3	4	3	4	5	4	2	5	2	4	2	2	3	2	3	2	2	4	4	4	3	4	4	3	5	4	5	4	27	25	21	35	30	8
277	1	27	2	5	4	5	6	2	5	4	1	3	1	6	3	1	2	4	2	5	2	5	1	4	1	5	1	5	5	2	2	5	5	5	1	4	6	4	2	2	6	5	6	33	34	26	22	28	14
278	1	29	2	1	5	4	6	1	1	6	2	4	4	5	6	5	3	1	4	3	6	4	5	5	5	6	3	4	1	5	5	6	6	6	3	6	6	3	2	5	6	6	5	38	25	40	38	29	12
279	2	40	4	1	5	6	5	3	1	5	5	3	2	2	3	6	3	2	4	3	6	3	3	1	3	5	3	3	1	4	4	4	3	1	6	6	3	1	1	3	5	3	3	27	12	43	32	20	3
280	1	26	2	5	3	5	5	1	4	5	5	1	1	5	5	5	1	2	6	2	5	6	3	6	4	5	1	4	6	5	4	6	5	5	5	5	5	1	6	5	4	5	5	30	43	38	34	22	17
281	2	21	1	1	4	5	5	3	4	5	4	3	1	4	3	4	1	1	4	4	3	5	1	4	4	4	3	4	3	2	3	4	3	1	3	4	4	3	4	3	4	4	1	29	25	31	28	17	8
282	1	48	4	2	3	5	3	2	4	3	6	2	5	1	4	3	3	2	4	3	6	6	3	1	3	6	2	3	1	3	6	5	6	3	5	6	4	3	3	4	6	6	3	31	19	44	28	27	5
283	1	47	4	6	6	6	6	1	1	6	6	4	4	3	6	4	4	1	6	6	6	6	6	1	6	4	6	4	2	6	3	6	6	1	6	5	6	2	1	4	4	5	4	43	21	38	46	28	4
284	1	21	1	4	5	2	6	1	1	6	1	1	1	6	4	2	1	1	6	6	2	5	1	1	4	1	1	6	6	5	2	6	6	6	1	4	6	6	2	6	1	5	6	31	32	15	37	28	13
285	1	37	3	1	5	5	3	5	1	5	5	3	3	2	5	5	2	2	1	5	4	3	2	1	5	5	2	4	2	5	5	4	5	1	3	5	3	2	2	5	5	4	5	24	11	39	38	28	4
286	1	29	2	2	3	2	1	4	4	4	4	2	3	1	5	4	3	3	3	2	2	4	3	2	2	4	2	2	4	3	5	3	5	3	3	4	2	4	4	3	4	4	3	21	23	29	25	27	9
287	2	34	3	2	5	4	1	4	1	5	4	1	5	2	3	5	1	5	4	5	6	2	4	1	5	2	1	2	2	5	5	5	5	4	6	5	5	2	4	5	5	2	4	18	20	36	39	31	7
288	1	43	4	3	6	5	6	1	6	6	6	2	6	6	6	6	3	1	6	6	5	2	1	6	1	5	2	1	6	6	6	2	3	5	1	4	6	1	6	6	6	4	3	27	44	43	38	17	17
289	2	25	2	4	5	5	6	3	1	1	6	4	3	4	6	6	4	2	6	6	6	6	4	4	6	5	5	5	4	6	4	6	6	4	6	5	5	3	3	5	4	5	5	41	30	41	41	31	12
290	2	31	3	4	4	5	5	3	2	3	4	3	5	2	2	3	2	2	3	3	4	3	4	3	4	5	1	3	2	3	4	4	6	2	2	5	6	3	2	5	5	5	4	29	20	35	26	30	7
291	1	23	1	3	3	2	4	1	4	3	2	3	2	4	3	4	4	1	1	4	6	3	2	4	2	1	1	3	2	2	1	4	4	1	3	1	5	1	4	3	1	6	3	30	23	18	23	17	7
292	2	45	4	4	5	5	1	3	5	6	6	2	2	5	6	5	1	5	6	5	6	3	5	5	5	4	1	3	5	5	6	1	5	5	5	4	3	3	6	6	6	4	2	16	41	42	43	28	15
293	2	40	4	2	5	4	4	1	2	6	3	1	2	2	4	3	1	1	4	6	6	2	2	2	5	5	1	1	2	4	1	4	4	4	3	4	5	2	3	1	2	2	1	20	21	28	34	14	8
294	1	23	1	3	4	5	4	1	6	4	4	4	3	6	5	4	3	1	4	2	3	5	2	5	3	4	3	4	5	4	5	6	5	5	4	4	6	4	4	3	5	6	5	37	38	34	29	25	15
295	2	45	4	3	5	5	5	2	5	5	2	5	3	4	5	2	5	3	2	5	6	6	5	4	5	2	4	3	4	5	5	6	5	4	6	5	6	4	3	5	5	5	3	42	29	32	41	28	12
296	2	33	3	3	2	2	5	3	2	6	2	1	1	6	5	4	2	2	2	3	6	5	2	2	5	5	2	3	4	6	6	6	5	2	6	5	5	2	2	6	6	6	5	32	23	36	39	23	8
297	1	32	3	2	6	3	3	2	1	5	4	1	1	4	6	4	3	2	2	5	5	4	2	2	5	3	3	3	3	5	2	4	5	3	5	3	3	2	3	5	4	5	5	26	20	28	42	22	8
298	2	19	0	2	3	3	4	3	3	4	4	3	3	5	4	4	4	4	3	4	1	4	3	4	3	4	3	2	5	3	2	2	3	3	4	3	3	5	4	3	2	3	5	26	29	23	28	28	12
299	1	53	4	5	5	5	5	2	5	5	2	5	5	5	5	4	4	1	4	5	2	5	5	4	5	5	5	5	5	6	5	5	5	4	4	3	5	3	4	5	4	5	5	39	36	30	40	31	13
300	2	38	3	1	4	3	5	1	2	5	1	1	1	5	5	3	1	1	4	5	5	3	1	1	4	4	5	4	5	6	5	4	5	3	4	3	5	3	5	4	6	6	5	30	26	30	37	21	9
301	1	28	2	1	4	2	3	6	2	6	6	6	4	5	6	1	2	1	1	6	5	4	6	2	5	2	4	6	1	6	5	6	6	5	5	3	6	2	1	6	6	4	6	35	18	30	44	37	8
302	2	43	4	3	5	5	3	5	2	4	5	3	3	3	4	5	1	4	5	4	6	4	3	3	5	4	3	4	4	5	5	4	4	4	6	5	3	3	3	5	5	5	4	26	27	40	38	30	11
303	1	29	2	1	3	3	6	4	3	3	6	2	2	1	3	6	2	1	3	3	6	5	3	1	5	2	2	5	2	5	3	6	4	4	5	3	4	2	4	4	5	4	6	31	19	34	31	27	7
304	1	20	0	1	2	5	6	1	6	3	1	6	1	6	6	6	6	6	4	6	6	6	1	6	1	6	6	6	6	3	6	6	4	6	6	1	6	3	4	6	6	6	6	48	39	37	33	28	18
305	1	34	3	1	5	3	5	3	2	5	5	5	4	2	4	5	5	3	2	5	5	3	5	1	2	3	6	6	2	5	5	6	6	1	6	5	3	4	2	6	5	5	6	38	13	36	38	37	4
306	1	48	4	2	6	5	4	2	4	6	6	5	1	1	6	6	5	1	4	6	4	4	4	1	6	4	5	5	6	6	6	5	6	4	6	5	5	4	3	6	6	6	4	39	25	42	48	27	11
307	1	57	4	2	5	4	4	5	3	4	4	2	4	3	3	4	2	4	2	5	5	5	4	4	5	4	2	2	2	4	5	4	4	2	5	4	3	4	2	5	4	5	2	27	20	34	36	29	8
308	2	18	0	3	1	5	6	4	5	4	6	3	2	6	1	5	6	4	1	4	6	4	3	6	1	1	3	5	1	6	5	6	6	1	6	6	6	2	1	5	6	5	3	39	24	40	28	29	8
309	1	27	2	2	2	5	6	5	2	5	2	5	4	5	5	4	3	3	2	2	4	2	3	3	5	4	4	5	4	4	4	4	5	4	4	4	5	4	2	6	4	5	5	34	24	31	33	34	11
310	1	48	4	3	6	6	2	1	4	4	6	3	1	1	5	6	1	1	2	5	6	5	3	5	5	6	4	1	3	6	6	5	6	4	6	5	3	2	2	5	6	6	2	29	24	47	42	17	12
311	2	52	4	1	5	5	1	2	1	5	1	1	1	1	5	2	1	1	1	6	6	6	1	4	6	6	1	2	5	6	5	4	5	5	6	5	4	1	4	6	5	5	1	23	22	35	45	14	14
312	1	40	4	3	3	3	2	4	4	6	6	4	3	2	6	4	5	3	5	6	6	6	2	1	1	3	4	3	4	3	4	6	6	1	4	5	4	4	4	6	6	6	4	37	24	37	35	29	6
313	2	27	2	6	4	3	4	5	6	4	6	6	6	6	1	6	4	4	6	6	6	6	5	3	6	4	4	6	5	6	6	6	6	6	6	4	6	4	6	6	6	6	6	42	44	41	39	42	14
314	1	33	3	1	5	5	6	4	6	2	4	6	2	1	2	6	6	1	1	1	6	6	3	1	3	5	5	3	6	4	4	5	6	4	4	5	6	1	2	4	5	6	5	46	22	40	25	25	11
315	1	35	3	5	5	3	5	3	2	3	4	5	5	3	3	3	5	4	5	5	5	6	4	4	2	2	4	5	3	5	4	6	5	2	2	2	5	4	2	6	4	5	5	41	26	27	31	35	9
316	1	37	3	4	5	5	4	4	4	6	4	3	2	4	6	4	3	4	3	5	6	5	3	4	5	3	1	6	5	4	4	5	5	5	5	4	5	5	4	5	5	6	6	32	33	35	41	35	14
317	2	47	4	3	4	4	3	1	2	5	4	3	1	4	6	6	1	3	3	4	6	4	3	3	5	5	3	4	3	6	6	5	5	2	6	6	4	3	2	6	5	5	5	28	22	42	42	25	8
318	1	43	4	2	5	3	4	6	1	6	4	2	2	6	2	1	2	6	1	6	1	4	2	4	6	5	4	3	4	6	6	6	6	4	3	4	4	4	5	5	6	5	3	31	27	30	39	32	12
319	2	40	4	2	5	5	4	4	2	5	6	5	3	2	1	5	1	1	1	6	6	2	2	1	5	6	3	5	2	5	5	6	5	1	3	6	4	3	4	4	4	6	5	31	15	43	34	28	4
320	2	32	3	3	4	5	2	3	1	5	5	4	3	2	3	4	3	3	2	5	6	5	4	2	5	4	2	3	1	3	4	4	5	2	4	3	4	3	3	6	5	5	4	29	16	36	35	28	5
321	1	46	4	4	5	2	4	1	2	4	5	2	2	1	4	4	3	3	2	4	6	4	3	2	4	5	3	3	2	6	5	4	4	4	5	5	4	4	3	4	4	4	4	28	20	36	36	24	8
322	1	31	3	6	4	4	6	5	4	5	5	2	5	3	4	2	4	5	4	5	4	5	5	5	3	3	1	1	4	4	4	4	6	3	4	4	5	5	4	4	4	6	3	33	33	30	33	35	12
323	2	31	3	2	3	4	5	1	5	2	4	4	2	5	5	3	2	1	5	5	4	3	3	4	5	4	4	2	5	4	5	4	4	4	5	5	6	2	5	4	5	5	4	33	35	34	33	19	13
324	2	30	3	3	3	4	2	3	4	3	5	3	4	3	4	5	4	4	5	5	6	5	4	4	4	4	3	5	4	4	6	6	4	2	6	5	5	3	5	4	5	5	6	33	30	40	33	33	10
325	1	27	2	4	3	5	6	2	4	6	4	3	2	5	5	3	1	5	3	5	4	1	1	2	5	6	1	3	2	2	3	4	4	2	3	5	5	3	5	3	4	4	4	25	27	34	32	24	6
326	1	46	4	3	4	4	4	3	3	3	4	3	3	4	5	4	3	4	3	4	4	4	3	4	4	4	4	5	4	5	4	5	5	3	4	4	4	3	3	4	5	4	5	31	27	33	33	31	11
327	2	30	3	2	4	4	4	2	1	3	5	2	3	1	3	3	2	3	5	4	4	3	3	5	4	3	2	1	3	3	4	4	2	4	4	3	3	3	4	4	4	3	2	23	25	30	29	19	12
328	1	33	3	1	6	6	6	6	1	6	6	5	6	1	6	6	4	6	2	5	6	6	6	2	6	1	5	6	2	6	6	6	6	1	6	6	6	6	1	6	6	6	6	44	11	43	47	48	5
329	1	49	4	3	1	6	2	1	5	1	5	1	1	6	6	6	4	1	6	6	6	3	1	6	1	6	1	2	6	6	6	6	6	6	3	6	6	1	1	1	5	6	4	29	39	46	25	17	18
330	1	48	4	2	5	5	4	5	2	5	3	2	2	2	5	2	2	2	2	5	5	4	3	5	5	5	2	3	5	5	4	5	5	5	5	5	5	3	5	5	5	5	3	29	28	34	40	26	15
331	2	30	3	6	6	5	6	2	6	5	1	4	5	5	4	6	1	1	4	6	6	6	1	6	5	5	1	6	6	6	6	6	5	6	6	5	4	1	6	1	6	6	6	34	45	40	39	27	18
332	1	33	3	3	5	4	3	3	5	4	5	3	2	2	6	5	1	4	2	3	4	2	3	1	3	3	1	5	3	5	3	3	6	3	6	3	6	3	5	5	4	4	5	23	24	31	37	31	7
333	1	27	2	1	6	5	4	1	3	5	2	5	3	5	6	5	3	3	3	3	6	4	3	2	3	4	3	5	2	6	3	5	3	5	6	5	1	3	1	6	5	2	3	27	22	35	41	24	9
334	2	56	4	4	6	5	4	2	2	6	4	1	4	1	1	4	1	1	4	6	6	6	4	6	6	3	1	3	3	6	6	6	6	1	5	3	4	2	1	6	6	6	3	29	22	37	42	25	10
335	1	27	2	4	2	3	1	2	6	4	5	1	1	6	5	1	1	1	6	6	3	5	2	6	2	3	1	1	6	1	5	5	5	6	1	2	4	1	5	5	5	5	2	23	45	27	26	15	18
336	1	32	3	3	6	5	5	3	5	5	3	4	3	6	4	4	4	4	4	5	4	5	4	6	5	3	4	5	6	6	6	5	5	6	2	5	6	3	5	5	6	6	6	39	41	36	38	33	18
337	1	24	1	3	3	4	2	1	5	2	5	1	1	6	3	4	2	1	6	4	3	3	1	6	3	2	1	2	5	3	3	3	3	5	4	3	3	1	5	3	4	3	5	18	41	28	25	15	16
338	1	53	4	3	4	3	4	5	5	4	4	2	2	3	5	4	5	4	4	4	5	4	3	6	2	3	4	5	5	4	4	2	4	5	2	3	5	5	5	5	4	4	5	30	36	30	30	33	16
339	2	35	3	4	2	5	6	3	6	5	2	1	3	4	5	1	1	2	6	5	1	1	5	6	5	5	1	6	6	5	4	6	5	6	2	5	6	1	2	4	6	6	4	28	40	29	33	29	18
340	2	27	2	6	6	1	4	1	4	3	1	1	1	4	5	1	4	1	5	6	6	6	1	6	1	1	2	1	4	2	1	2	1	4	6	1	6	1	2	5	1	2	6	27	35	13	34	13	14
341	2	38	3	1	3	5	6	6	1	1	5	4	6	2	1	5	4	6	3	5	6	5	6	3	5	4	4	6	4	5	6	6	5	2	5	6	6	6	2	2	4	6	5	41	18	41	27	46	9
342	1	22	1	4	5	5	4	3	4	4	4	4	4	4	3	6	4	3	4	4	5	5	3	4	4	4	4	3	3	5	5	4	4	3	5	4	3	3	3	4	5	5	3	33	29	38	34	26	10
343	2	38	3	4	3	5	3	4	4	5	6	3	3	3	2	4	1	5	6	4	6	3	6	3	3	5	3	2	4	4	6	3	6	3	4	6	5	4	2	4	6	4	4	25	29	44	29	34	10
344	2	30	3	3	3	5	1	5	1	5	5	1	2	1	5	5	1	6	1	6	5	2	2	1	2	2	1	2	2	5	4	3	5	2	5	5	2	3	2	5	3	4	3	15	13	34	36	28	5
345	1	31	3	5	5	2	4	5	1	5	2	5	5	2	5	2	2	5	1	5	5	4	4	1	5	2	2	4	1	5	6	6	5	1	6	2	5	5	1	5	3	5	4	33	13	24	41	37	3
346	2	26	2	4	4	4	4	4	4	3	3	3	3	4	3	3	3	4	4	4	3	3	3	4	3	2	1	4	4	3	1	1	4	4	3	3	3	3	4	3	1	4	4	22	32	20	26	29	12
347	2	45	4	5	5	3	3	3	1	2	5	4	6	2	1	1	3	4	5	5	5	5	6	2	4	3	2	3	2	3	6	6	6	3	5	5	5	4	3	4	4	6	6	34	23	32	29	38	7
348	2	36	3	1	5	5	4	3	5	5	6	1	1	6	6	6	5	1	6	5	6	5	5	4	5	2	5	2	5	6	6	6	6	5	5	5	5	1	2	4	5	1	3	32	34	41	41	22	14
349	2	46	4	4	6	6	5	2	1	5	4	6	2	4	5	3	1	1	3	6	5	1	4	1	6	6	1	3	1	5	3	6	5	1	6	6	3	5	2	6	4	5	3	28	17	37	45	25	3
350	2	35	3	2	3	4	2	3	4	2	1	3	2	5	2	3	2	3	6	5	1	3	1	3	3	3	2	2	2	2	3	2	5	1	1	5	2	3	4	2	5	4	3	20	27	25	20	22	6
351	2	30	3	2	5	4	4	1	6	2	1	6	1	6	6	1	1	1	6	6	1	1	1	6	1	1	1	6	6	1	1	1	4	6	1	2	6	1	6	6	1	1	6	21	44	12	28	21	18
352	1	46	4	1	5	5	4	3	4	4	3	4	3	4	4	4	4	6	2	6	6	5	4	2	5	5	3	5	4	5	5	4	4	1	4	5	4	4	2	5	6	6	5	34	20	39	38	34	7
353	1	32	3	1	5	6	5	4	2	6	6	5	5	2	5	6	5	2	3	6	6	6	4	1	5	6	5	6	6	5	4	6	6	1	5	6	5	3	2	6	6	6	6	43	18	46	43	36	8
354	2	41	4	2	3	2	1	3	1	6	4	1	1	3	4	4	1	3	3	4	6	3	3	4	3	4	1	4	3	3	3	3	5	3	3	3	4	4	4	4	3	3	4	17	23	29	30	27	10
355	2	40	4	6	6	6	6	1	3	5	4	2	1	4	4	4	1	2	3	6	6	5	2	5	4	6	2	2	5	5	5	2	5	5	4	5	6	4	6	6	6	3	2	27	37	42	40	19	15
356	2	37	3	1	5	1	6	4	6	1	6	6	1	6	2	1	6	3	4	6	6	6	5	5	4	5	4	5	5	3	6	2	6	2	6	3	6	4	5	6	6	6	4	42	34	34	33	32	12
357	1	29	2	3	4	4	3	2	1	5	4	3	3	4	4	6	4	2	1	4	5	5	1	2	6	4	3	4	1	6	6	6	3	1	6	5	5	1	1	6	5	4	3	33	14	39	41	19	4
358	1	17	0	4	4	3	4	5	5	5	5	2	4	5	4	4	2	4	3	6	5	6	3	4	6	2	2	4	3	6	4	5	5	5	4	2	3	4	5	5	4	5	5	29	34	29	40	34	12
359	1	44	4	1	5	5	4	2	5	4	4	5	2	2	5	2	2	2	3	5	5	5	1	2	4	3	2	1	5	4	5	5	3	2	6	3	4	2	4	5	4	4	4	31	24	31	38	17	9
360	1	45	4	4	5	5	4	2	3	5	3	1	3	4	4	1	1	2	4	4	5	4	4	2	3	4	1	5	4	4	4	4	4	4	4	4	4	2	3	4	4	4	4	23	28	30	33	26	10
361	1	47	4	5	5	5	5	2	5	4	3	3	3	3	4	2	4	2	3	4	4	5	3	2	5	5	2	2	5	4	3	5	4	3	6	5	4	3	3	3	3	5	3	33	29	30	35	22	10
362	2	25	2	4	4	6	5	2	5	5	6	3	3	5	3	6	2	2	6	6	5	6	2	4	5	5	4	3	4	5	6	5	5	5	5	6	3	2	3	6	6	4	3	32	36	46	39	22	13
363	1	43	4	1	3	3	4	1	3	6	2	3	4	4	3	3	1	1	6	6	6	4	5	4	4	5	1	3	4	4	5	2	4	1	1	5	6	3	5	5	2	5	6	26	28	31	32	27	9
364	2	36	3	2	4	4	5	2	2	5	4	3	1	2	4	4	3	2	4	5	4	2	2	2	3	4	3	2	2	2	4	2	2	2	3	4	6	2	4	5	4	5	2	29	20	32	31	15	6
365	2	32	3	3	6	4	6	2	1	5	4	6	4	4	3	2	4	2	4	4	4	6	4	3	6	4	5	6	3	6	5	5	5	5	6	4	6	3	4	6	4	6	4	44	27	31	42	30	11
366	1	33	3	1	6	6	5	2	1	5	5	5	3	2	5	4	5	4	1	5	4	5	3	2	5	6	5	3	4	5	3	5	5	1	6	6	4	3	2	5	4	6	5	40	14	38	42	28	7
367	1	27	2	1	3	4	1	6	2	3	6	1	6	1	3	5	5	6	1	2	4	6	5	1	3	6	2	2	1	5	3	3	6	1	1	6	5	6	6	5	5	5	6	28	14	39	25	43	3
368	1	46	4	1	4	3	2	2	2	5	5	2	2	2	5	5	2	3	3	4	5	3	4	2	3	3	1	3	2	3	4	4	5	2	3	4	2	2	2	5	5	5	2	21	16	34	32	23	6
369	1	29	2	2	6	5	6	6	2	6	4	6	5	5	5	5	2	5	5	6	5	1	4	4	5	5	5	6	5	6	3	5	5	5	5	5	6	4	2	6	4	5	5	36	30	36	45	40	14
370	1	20	0	1	6	1	1	6	1	6	6	1	1	3	3	1	6	1	3	6	6	6	3	3	6	3	4	6	6	6	4	6	6	4	6	6	6	6	6	6	4	6	6	36	27	31	45	35	13
371	1	43	4	3	1	6	6	6	3	4	4	4	5	6	3	6	5	4	2	2	6	6	3	1	6	6	5	6	5	6	6	6	6	4	6	6	6	6	1	6	6	6	6	44	25	46	34	42	10
372	2	43	4	1	5	5	6	1	1	6	4	2	1	1	5	5	1	1	1	5	5	4	4	6	5	6	1	1	3	5	6	6	5	6	6	6	4	1	2	5	5	4	1	28	21	42	42	15	15
373	2	25	2	3	4	5	6	2	5	2	4	1	1	5	1	4	1	1	6	2	4	6	1	6	4	6	1	6	6	4	4	5	5	5	2	5	6	1	5	2	6	6	6	32	41	38	21	23	17
374	1	31	3	5	3	3	6	4	4	5	2	3	6	6	6	6	3	4	4	5	6	6	6	6	3	4	3	6	6	6	6	6	6	6	4	5	6	6	2	6	5	5	6	38	39	37	38	44	18
375	1	28	2	3	3	2	6	1	2	3	1	1	2	5	4	2	2	2	1	3	1	2	2	2	2	2	2	2	1	2	1	2	4	2	2	2	4	2	1	3	2	5	4	24	17	13	22	19	5
376	2	33	3	6	5	4	6	4	2	5	6	4	5	2	4	5	4	4	1	6	5	6	5	1	5	4	2	4	1	6	6	6	5	1	6	4	6	6	1	6	6	6	6	40	15	40	43	39	3
377	1	34	3	2	4	4	1	1	4	6	3	1	1	6	6	3	1	1	6	4	6	4	1	4	3	4	1	2	1	4	4	1	4	4	1	4	1	1	6	4	4	3	4	13	33	32	32	15	9
378	1	34	3	1	6	5	1	2	5	2	4	2	1	1	5	1	5	3	2	4	1	5	3	1	4	1	5	4	1	4	1	6	5	1	1	1	2	1	1	5	1	6	5	32	13	15	31	24	3
379	2	23	1	1	5	6	4	1	4	1	6	6	4	1	5	6	1	3	5	1	3	6	6	5	3	6	6	1	4	6	6	5	6	1	4	6	6	4	1	6	6	5	6	39	22	45	31	31	10
380	1	35	3	3	6	6	2	1	1	3	3	3	1	3	2	1	1	1	5	6	6	5	1	1	5	6	1	1	6	5	5	5	5	5	5	5	6	1	2	6	5	1	2	24	26	37	38	13	12
381	2	34	3	3	5	3	6	3	2	5	4	2	1	4	5	4	2	2	3	6	6	4	2	4	5	2	2	3	4	4	4	4	3	4	5	1	6	3	5	4	4	3	4	29	29	28	39	21	12
382	2	46	4	1	4	4	4	1	6	3	2	1	1	4	3	4	2	6	4	4	5	3	1	4	6	4	1	1	3	6	3	3	3	2	5	4	4	1	3	1	4	1	1	19	27	30	32	15	9
383	1	30	3	1	6	5	1	1	1	6	5	4	2	2	5	2	5	1	1	5	2	3	6	1	6	4	5	5	2	6	3	2	5	2	6	5	5	1	4	6	2	4	5	29	14	28	46	26	5
384	1	39	3	1	3	5	4	2	2	5	5	5	2	4	5	4	3	3	2	6	6	5	5	2	6	6	3	1	4	2	4	6	6	5	5	6	6	4	5	5	5	4	5	36	25	41	37	28	11
385	1	29	2	2	6	6	4	2	5	6	6	5	4	5	5	2	5	2	2	5	6	5	5	5	5	5	4	6	3	3	5	6	6	4	2	6	5	2	2	6	5	6	6	40	28	41	38	33	12
386	2	29	2	2	3	6	6	1	1	4	6	1	1	3	5	5	1	2	1	2	5	4	5	1	1	5	1	6	1	3	3	3	6	1	6	6	6	4	1	6	3	6	6	28	11	39	30	31	3
387	1	35	3	4	3	2	1	6	4	1	4	4	1	2	2	4	1	6	1	2	6	3	2	1	3	2	1	1	2	2	1	4	1	3	5	3	6	2	2	6	6	4	1	24	19	28	24	20	6
388	1	47	4	2	5	4	2	2	3	2	5	2	2	1	1	4	1	5	3	6	5	4	2	2	5	3	1	3	2	5	2	2	2	2	4	3	2	2	3	2	2	5	4	19	18	28	30	22	6
389	2	27	2	5	3	5	2	5	4	2	5	1	1	4	2	4	1	5	4	2	6	2	2	4	3	3	1	1	2	2	3	3	4	2	3	4	2	3	2	4	3	5	2	17	27	33	21	23	8
390	1	22	1	3	3	3	4	2	5	4	2	2	1	4	1	2	2	5	2	6	2	5	2	3	2	4	2	3	5	3	4	6	4	3	4	4	5	1	2	5	4	5	5	31	27	25	28	23	11
391	1	31	3	1	3	5	4	3	2	1	5	3	3	4	2	5	1	2	2	2	5	4	2	1	3	1	1	5	4	2	3	3	4	1	3	4	5	4	2	4	4	4	4	25	17	32	20	27	6
392	1	24	1	3	4	3	3	2	5	4	5	5	4	4	3	4	4	3	4	4	6	4	3	4	4	3	4	4	3	4	5	5	4	3	3	3	4	3	5	4	5	5	4	34	31	34	30	27	10
393	2	29	2	2	2	5	2	2	5	5	3	1	1	6	5	3	2	1	5	1	2	6	3	3	3	2	1	2	2	6	5	4	3	6	3	6	5	2	5	4	2	4	2	25	34	28	29	16	11
394	1	29	2	3	4	5	3	3	4	6	5	4	3	5	6	4	3	2	4	6	5	5	2	5	5	2	3	4	4	4	4	4	4	5	2	3	4	3	5	5	4	4	4	30	35	32	38	25	14
395	1	35	3	4	5	3	2	4	4	5	6	4	4	2	3	6	3	3	4	1	6	1	6	2	3	6	3	1	4	4	6	6	6	2	4	4	5	3	4	6	1	6	4	30	26	38	31	31	8
396	1	50	4	1	2	1	1	6	3	5	2	2	3	5	5	5	2	2	4	5	4	2	2	1	4	5	2	3	3	3	5	5	4	2	3	5	3	4	4	4	4	4	3	21	23	31	31	27	6
397	2	57	4	2	4	5	4	1	4	3	4	2	1	3	5	4	2	3	4	3	5	3	1	3	3	4	1	1	4	6	6	4	6	4	3	4	4	1	4	3	6	4	1	24	28	38	30	15	11
398	2	49	4	2	4	5	6	1	1	5	6	2	2	4	3	6	1	1	3	6	6	4	5	4	6	5	2	3	3	5	6	5	4	1	6	5	5	2	5	5	4	4	2	29	23	43	40	20	8
399	2	57	4	1	1	4	4	5	2	3	3	1	5	2	3	2	1	5	3	3	4	3	2	2	2	5	1	1	3	2	5	2	5	2	4	5	2	3	5	5	4	5	1	19	20	32	23	27	7
400	1	57	4	5	5	6	5	2	6	4	3	1	1	4	4	1	1	1	5	6	6	6	1	4	6	6	1	4	5	6	5	6	4	4	1	6	4	4	1	4	6	6	2	30	34	39	36	19	13
401	2	46	4	6	5	5	6	2	4	3	5	5	5	5	2	5	6	5	3	3	6	6	5	4	3	4	5	3	4	3	5	5	5	4	4	4	5	5	4	3	6	6	3	44	34	40	26	33	12
402	1	45	4	3	3	5	3	5	3	6	6	2	1	3	6	5	1	4	5	5	5	2	3	3	4	4	2	2	5	2	5	2	5	5	2	5	5	3	5	5	5	3	3	20	32	40	33	26	13
403	2	32	3	2	5	4	4	6	1	6	5	5	5	1	1	3	5	6	4	5	4	6	5	4	2	4	5	5	3	4	5	6	6	3	2	3	5	6	4	3	4	5	5	41	22	32	28	44	10
404	1	37	3	1	4	4	4	6	1	6	4	6	5	2	6	6	6	6	1	6	6	6	6	1	6	4	6	5	1	6	4	4	6	1	6	4	5	6	1	6	4	5	6	42	9	36	46	46	3
405	2	27	2	4	5	5	6	3	4	4	6	2	2	4	5	5	2	2	3	3	4	4	4	4	3	3	3	1	4	3	6	6	5	6	1	4	6	1	4	3	5	3	1	32	33	38	27	19	14
406	2	35	3	1	3	4	1	1	1	5	3	3	3	1	4	2	2	2	2	5	3	3	3	1	3	4	1	2	1	3	3	3	4	2	2	4	3	3	2	3	4	3	3	19	11	27	28	21	4
407	1	32	3	4	5	2	5	2	3	6	5	2	2	4	5	3	2	2	3	6	6	5	4	2	2	2	2	5	5	5	5	5	3	3	6	2	5	2	5	5	3	2	5	28	29	28	40	25	10
408	1	31	3	1	4	5	1	6	6	2	4	1	2	4	1	2	1	3	3	5	3	6	1	4	3	4	4	4	3	4	4	1	3	1	1	6	1	1	6	1	5	1	4	16	28	33	21	24	8
409	1	34	3	1	3	2	5	3	5	5	4	5	4	4	4	4	5	5	3	4	4	5	4	4	4	4	4	6	4	3	4	5	4	5	4	3	6	5	4	4	4	6	5	41	30	29	31	36	13
410	2	45	4	5	4	6	3	2	4	4	5	1	4	2	3	5	1	4	5	5	5	6	4	6	4	6	1	1	6	5	5	6	5	5	5	6	5	4	4	5	6	6	4	29	37	44	35	28	17
411	2	35	3	4	4	4	3	6	5	5	4	4	5	3	4	3	4	5	3	5	5	4	5	2	2	4	4	4	4	2	5	4	6	5	3	3	5	5	2	4	5	5	5	33	28	33	29	41	11
412	2	46	4	2	5	5	5	3	1	4	6	4	5	3	3	6	3	4	2	5	6	5	5	3	4	4	4	4	3	3	4	4	4	3	5	4	5	4	2	5	4	5	4	35	19	39	34	33	9
413	1	29	2	2	5	2	5	1	4	6	1	5	1	5	6	2	4	1	2	5	2	4	2	5	5	4	4	6	4	5	2	5	2	5	3	2	5	1	5	6	1	4	6	36	32	16	41	20	14
414	2	31	3	4	5	5	4	3	4	4	4	4	3	3	3	3	4	3	4	3	4	4	3	4	4	5	3	4	4	4	4	4	5	4	4	5	4	3	4	4	5	4	5	31	31	35	31	29	12
415	2	57	4	4	3	5	4	1	2	6	3	1	1	4	5	1	1	1	5	6	6	1	5	5	5	2	4	4	6	5	6	4	6	6	2	5	6	5	6	6	6	5	4	26	38	34	38	27	17
416	1	18	0	4	4	4	5	4	4	3	2	4	3	3	4	2	2	5	3	3	5	4	3	6	3	3	3	2	5	4	1	3	5	5	3	3	4	4	4	3	2	5	3	30	34	22	27	29	16
417	1	39	3	2	5	6	5	4	2	6	6	3	2	3	6	1	2	3	2	5	6	2	4	5	5	5	4	6	2	5	5	5	6	3	5	5	6	3	2	4	6	5	6	32	21	40	41	34	10
418	1	40	4	4	4	5	3	5	1	4	5	1	6	3	3	4	1	1	6	3	4	3	1	4	4	4	1	1	6	6	6	3	3	4	6	4	4	4	6	6	4	4	1	20	34	36	36	22	14
419	1	29	2	3	4	2	4	3	6	4	3	1	1	6	5	3	1	2	5	5	2	6	2	6	5	5	1	3	6	5	4	5	5	6	2	4	6	4	2	5	4	6	6	30	40	27	35	26	18
420	1	39	3	1	5	1	1	6	1	6	2	6	1	5	6	2	6	4	1	5	6	3	6	1	5	1	6	6	6	6	2	1	6	6	5	1	6	6	1	2	2	6	6	35	22	17	40	41	13
421	1	27	2	4	3	1	6	2	5	5	5	4	2	5	2	4	5	4	4	5	6	4	2	6	4	1	4	6	6	4	5	4	2	5	3	1	5	5	5	4	5	4	6	36	40	28	30	29	17
422	1	19	0	4	3	1	6	4	6	6	6	5	5	5	6	6	1	3	4	2	6	5	5	5	4	2	1	4	5	4	6	6	6	5	3	2	5	5	5	5	5	5	4	34	39	34	33	36	15
423	1	31	3	3	6	4	5	1	2	5	6	5	1	5	5	6	6	1	5	6	6	5	4	4	4	4	4	5	6	6	6	2	5	6	6	4	5	4	5	6	6	6	6	38	36	42	44	27	16
424	2	26	2	3	2	5	4	1	5	5	6	3	1	6	6	6	1	1	3	4	4	4	1	4	5	4	2	3	4	3	6	5	3	4	6	5	4	1	4	3	6	6	3	29	33	42	34	14	12
425	1	31	3	1	4	4	1	1	3	5	2	2	2	3	5	1	1	3	1	6	6	3	4	3	3	4	1	5	4	3	4	6	4	4	4	1	6	2	3	6	4	6	6	26	22	26	36	27	11
426	1	42	4	4	4	4	3	3	2	4	3	3	2	2	4	3	3	4	3	3	4	3	3	3	3	4	2	3	3	3	2	4	3	4	3	4	4	2	2	3	2	4	4	26	23	26	27	24	10
427	2	27	2	1	6	1	3	5	1	1	6	5	3	1	4	1	4	3	1	1	6	6	5	1	6	4	4	6	1	6	5	6	6	6	2	5	6	6	1	6	4	6	6	40	13	32	32	40	8
428	1	35	3	2	1	5	2	1	4	6	4	2	1	4	5	4	1	2	2	5	3	5	2	2	3	5	1	2	2	5	4	5	5	2	2	5	2	2	4	5	4	5	2	23	22	34	32	17	6
429	1	27	2	1	4	6	5	5	1	4	3	4	3	2	1	1	4	4	2	4	5	4	5	1	5	4	4	6	2	4	4	5	6	2	4	5	5	5	4	5	4	4	6	35	15	32	31	40	5
430	1	33	3	4	3	5	5	1	3	6	5	3	2	2	3	5	2	2	2	4	6	5	3	2	2	5	2	2	5	4	3	5	5	4	4	5	5	5	4	5	4	5	2	32	26	38	31	22	11
431	1	40	4	2	3	6	6	1	1	6	6	6	4	5	3	6	6	1	1	6	6	6	6	2	4	1	1	6	6	6	6	6	3	6	5	6	6	6	2	5	6	6	6	43	25	43	38	33	14
432	2	29	2	1	3	4	4	3	4	3	6	3	2	3	3	2	3	2	3	3	4	5	3	2	3	4	2	4	3	6	6	6	1	1	6	5	5	5	1	4	4	6	3	34	18	35	31	23	6
433	1	42	4	2	5	5	4	5	4	5	5	4	4	2	4	5	3	4	4	5	5	4	4	3	5	5	3	5	3	5	4	4	6	3	5	6	5	4	3	4	4	2	5	29	24	39	38	37	9
434	1	20	0	4	3	4	6	5	4	6	1	2	5	4	5	5	5	5	5	3	5	6	4	4	4	3	2	6	6	5	4	5	5	6	5	5	4	4	2	5	4	5	5	35	35	31	36	39	16
435	1	21	1	1	5	3	6	4	2	4	6	6	4	3	4	3	6	4	1	1	5	6	5	3	4	4	6	3	2	3	2	5	6	4	5	3	6	2	4	3	3	6	3	47	20	29	29	31	9
436	1	26	2	2	5	6	2	2	2	6	5	2	5	2	5	5	5	2	6	6	6	4	4	2	4	5	2	4	4	3	3	4	5	3	4	5	3	5	4	4	3	5	3	27	25	38	37	30	9
437	2	27	2	1	4	5	6	5	1	5	4	6	5	4	3	4	5	4	2	5	6	5	6	3	3	4	5	6	4	3	4	5	6	2	3	4	5	4	4	2	4	6	5	43	21	35	28	41	9
438	1	45	4	1	3	5	5	2	5	5	2	2	2	5	4	5	1	2	5	4	6	2	2	5	4	1	1	3	4	4	4	5	6	6	2	6	6	3	5	3	1	2	2	24	36	30	29	22	15
439	1	50	4	2	4	3	3	1	2	5	5	3	2	2	3	6	2	6	4	6	6	5	1	3	2	4	2	1	4	4	4	5	5	4	2	4	4	2	2	5	5	5	1	29	23	37	31	19	11
440	1	52	4	1	6	6	3	6	4	6	4	3	3	3	6	3	4	3	3	6	6	4	1	1	5	1	1	2	1	5	4	2	4	1	2	6	4	3	4	6	4	6	6	27	18	34	42	28	3
441	1	19	0	2	3	5	6	1	2	2	6	3	1	5	2	2	2	1	2	6	3	6	3	5	4	5	1	5	1	4	4	6	4	6	3	6	5	1	3	2	2	6	4	35	26	33	26	20	12
442	2	45	4	1	3	3	5	1	2	5	3	1	1	4	5	3	1	1	5	2	3	3	2	6	3	3	3	5	6	2	4	6	5	6	1	5	6	1	5	6	4	4	4	29	35	28	27	20	18
443	1	27	2	6	5	6	6	1	1	4	6	6	1	6	6	6	1	1	6	6	6	3	6	6	6	6	3	4	6	6	6	6	6	1	6	6	6	1	6	1	6	6	6	37	38	48	40	26	13
444	1	29	2	3	4	3	1	4	3	4	4	4	4	3	3	4	4	4	3	3	4	4	3	4	3	4	4	3	3	3	3	6	4	4	4	4	5	3	4	3	4	5	3	33	27	30	27	28	11
445	1	29	2	6	6	5	6	1	6	5	6	5	2	6	5	3	6	1	6	6	3	6	3	6	6	4	1	3	6	6	6	6	6	6	6	5	4	1	6	5	6	6	1	40	48	38	45	18	18
446	1	39	3	3	5	3	4	3	5	4	4	4	3	3	4	4	4	3	5	5	4	5	3	3	3	3	3	4	4	5	5	6	5	3	5	3	6	5	4	5	6	6	5	38	30	32	36	31	10
447	1	27	2	1	6	2	1	6	1	6	1	6	1	1	6	6	6	1	1	6	6	1	1	1	1	1	6	1	1	6	1	6	6	6	6	6	6	6	6	6	6	6	1	38	18	29	43	23	8
448	2	26	2	4	3	6	3	6	1	5	6	1	3	6	3	6	1	6	1	1	5	3	4	1	2	1	2	2	5	3	1	2	1	2	5	1	2	2	1	3	6	6	3	20	21	32	25	27	8
449	1	37	3	2	6	4	4	1	4	6	3	2	2	4	5	2	1	1	4	5	2	2	2	5	5	4	2	2	6	5	2	5	4	2	5	4	6	2	5	5	2	3	3	25	32	23	42	17	13
450	1	35	3	3	4	3	4	1	1	5	3	6	1	2	4	5	5	1	4	4	2	6	3	1	6	3	5	5	3	6	4	6	5	1	3	2	3	2	2	5	3	5	5	40	17	25	37	23	5
451	1	31	3	3	3	3	5	4	3	3	4	3	3	3	3	4	3	4	3	4	2	3	2	3	3	3	3	2	3	4	4	3	5	3	4	3	3	3	4	3	4	4	3	27	25	27	27	26	9
452	1	28	2	4	4	4	6	1	4	6	1	1	1	1	6	1	1	1	6	6	1	6	6	6	1	6	3	1	6	4	6	6	5	6	4	4	6	3	4	5	2	4	1	33	37	25	36	19	18
453	1	42	4	5	1	6	6	6	1	2	4	5	5	1	6	5	5	6	5	1	6	6	3	1	1	6	5	6	1	1	5	5	5	5	2	6	5	6	5	1	2	2	6	39	24	40	15	43	7
454	2	28	2	5	5	4	2	2	5	5	5	2	3	5	4	4	2	2	5	6	2	6	3	5	2	3	4	4	5	3	5	3	3	6	2	4	6	3	5	5	5	5	5	30	41	32	32	25	16
455	1	37	3	3	4	3	2	2	4	4	4	3	3	4	4	5	2	3	4	4	5	4	2	4	4	5	2	4	3	5	5	4	5	3	3	4	3	3	3	3	5	5	4	25	28	36	31	26	10
456	1	52	4	4	6	6	6	3	3	6	6	3	4	5	6	6	5	1	1	6	6	6	3	3	6	6	1	3	1	6	6	4	6	1	6	6	6	4	1	6	6	6	3	37	19	48	48	27	5
457	2	40	4	3	4	4	6	4	4	4	5	4	3	5	6	6	4	4	4	4	6	6	2	5	5	4	4	2	4	3	4	6	2	4	4	4	6	4	5	3	5	6	3	42	34	38	33	24	13
458	2	31	3	4	4	4	4	3	2	4	6	2	2	5	4	4	4	3	4	6	6	3	2	4	2	4	1	5	3	3	4	3	3	4	4	3	3	3	5	4	6	5	5	25	31	37	31	26	11
459	1	47	4	3	3	4	4	1	2	2	2	1	3	1	3	1	2	4	3	1	4	1	2	4	3	1	3	5	3	6	6	6	1	3	1	2	4	2	4	1	5	6	6	27	23	25	20	24	10
460	2	27	2	2	5	5	4	5	2	5	5	5	5	4	4	4	5	4	2	5	4	6	4	1	2	1	2	2	2	6	5	4	4	3	6	4	5	3	5	5	4	4	3	35	21	32	38	30	6
461	2	20	0	3	2	4	1	4	5	5	2	1	3	5	3	6	1	1	5	5	4	1	1	6	5	6	1	1	6	6	2	1	3	5	5	6	2	1	6	2	3	2	4	10	41	33	33	18	17
462	2	51	4	4	5	5	2	3	2	2	4	2	3	1	4	4	1	1	2	5	6	4	2	2	5	4	1	1	2	5	5	6	5	1	5	5	5	4	4	4	5	5	3	26	18	38	35	22	5
463	1	57	4	2	6	6	2	4	2	1	4	1	2	5	6	5	1	5	2	6	6	5	3	3	3	5	2	4	2	6	5	6	6	2	2	5	5	4	2	6	5	5	4	27	20	41	36	32	7
464	2	32	3	4	2	5	1	4	6	6	1	1	2	4	1	6	3	5	1	6	2	4	4	3	2	6	1	2	5	2	4	1	6	5	1	5	6	4	6	2	6	4	3	21	34	35	22	30	13
465	1	44	4	3	5	5	2	4	1	5	4	4	3	4	4	4	4	3	1	5	6	5	3	2	4	6	4	5	2	4	5	5	6	1	6	6	5	5	5	5	5	5	5	34	19	41	38	34	5
466	1	39	3	4	4	5	2	3	5	5	4	2	4	3	5	5	1	2	5	3	6	5	2	5	2	5	1	3	6	5	5	5	5	5	2	5	6	5	5	5	5	5	5	27	38	40	31	29	16
467	1	57	4	1	4	4	2	1	1	5	2	2	2	1	2	2	2	2	1	5	5	4	4	1	2	1	1	2	1	2	2	1	5	1	5	5	2	1	1	6	5	5	2	19	8	26	31	19	3
468	2	44	4	3	5	3	2	4	2	4	5	2	2	2	4	5	2	3	2	4	5	1	3	2	4	4	1	1	2	4	3	6	5	5	5	4	5	2	2	2	4	4	2	23	20	33	32	22	9
469	1	37	3	1	3	4	3	1	2	5	4	2	2	2	4	3	2	3	3	3	3	5	2	3	2	5	2	3	4	3	2	4	3	2	1	6	3	2	3	6	3	5	3	26	20	30	27	19	9
470	2	31	3	4	5	3	5	2	2	5	3	4	3	2	4	4	5	2	4	5	4	5	4	2	4	2	4	5	2	5	2	5	4	5	5	3	5	2	3	5	5	5	5	38	24	26	38	27	9
471	2	39	3	3	6	6	4	1	1	5	5	1	1	2	4	6	1	1	5	4	6	4	1	5	6	4	1	3	4	6	6	4	6	4	4	6	3	1	4	4	6	4	3	22	28	45	39	17	13
472	1	26	2	1	4	5	1	3	4	4	5	3	6	6	1	1	1	2	6	1	4	4	6	6	1	1	1	6	1	1	6	1	6	1	1	1	6	4	5	1	1	3	6	20	30	24	14	39	8
473	1	42	4	1	4	5	3	4	3	4	3	2	2	2	5	5	4	4	2	2	5	3	2	2	2	5	2	2	2	2	3	5	4	1	2	4	2	2	5	5	3	4	3	25	18	33	26	23	5
474	1	37	3	2	6	5	4	4	1	5	2	5	4	2	3	2	5	2	2	4	2	5	5	1	3	5	5	5	4	5	2	5	5	2	5	5	5	2	2	4	2	5	6	39	16	25	35	33	7
475	1	19	0	3	5	5	3	3	2	6	5	4	5	2	5	5	3	2	4	5	5	5	3	2	5	5	2	4	4	5	4	5	4	5	5	5	4	5	4	5	3	5	4	31	26	37	41	30	11
476	1	28	2	4	1	6	6	3	6	5	6	3	1	6	2	1	1	1	4	2	1	6	6	1	4	5	6	6	4	6	6	1	4	1	5	6	6	2	1	5	6	5	6	34	27	37	30	29	6
477	2	28	2	6	2	3	4	1	6	4	2	1	1	6	3	5	1	1	6	1	4	5	1	5	1	2	1	1	6	5	5	2	3	6	6	3	5	1	1	4	5	1	1	20	42	29	26	10	17
478	2	28	2	2	3	6	3	6	2	6	6	3	3	2	1	4	3	5	1	6	6	3	3	2	5	5	1	1	3	6	6	3	6	2	6	5	4	4	2	6	5	6	4	26	16	43	39	32	7
479	2	32	3	2	4	5	2	3	6	3	4	1	1	1	1	5	1	6	2	3	4	1	1	4	2	4	1	4	4	3	6	3	5	5	4	6	2	1	4	1	5	6	5	17	28	39	21	26	13
480	1	28	2	2	2	3	4	1	6	1	6	4	2	4	4	6	6	1	6	2	6	4	4	6	2	2	1	5	6	2	6	6	6	6	1	2	4	6	4	3	6	6	4	35	40	37	17	29	18
481	1	30	3	6	1	3	3	1	6	4	4	2	1	6	6	3	1	1	6	6	6	3	1	6	2	3	2	6	4	2	4	6	6	6	5	6	2	4	4	2	4	3	4	22	44	33	28	24	16
482	2	51	4	2	1	6	2	6	4	3	6	1	6	6	5	6	1	6	5	4	6	6	1	5	6	4	1	1	1	6	6	1	6	5	6	5	2	1	5	5	6	5	1	19	33	45	36	28	11
483	2	28	2	1	1	1	4	1	1	6	1	1	1	1	6	1	1	1	1	6	1	1	1	1	1	1	1	1	1	3	1	1	6	1	3	1	5	1	3	6	1	2	3	16	10	8	32	15	3
484	2	32	3	2	4	3	3	2	4	6	3	1	1	4	3	2	1	1	3	5	5	1	2	6	4	2	1	1	5	3	6	4	4	6	3	5	4	3	3	3	5	5	1	20	33	31	31	15	17
485	2	30	3	4	4	2	5	4	6	6	3	1	2	6	4	4	1	4	6	6	4	3	5	6	5	4	1	6	6	5	5	6	4	6	3	5	6	4	4	4	6	6	4	29	44	33	37	33	18
486	1	42	4	1	2	1	2	6	2	3	6	1	1	1	4	5	1	4	5	2	6	5	2	2	2	6	1	6	5	2	5	5	5	4	5	6	4	5	4	2	4	6	6	25	24	39	22	35	11
487	1	57	4	3	2	5	3	2	2	5	2	1	1	1	4	5	1	2	2	5	5	1	1	1	5	5	1	1	1	5	6	6	5	1	6	5	3	2	2	5	5	5	2	21	13	38	37	16	3
488	2	57	4	3	3	3	3	5	3	2	1	4	3	4	4	6	2	5	1	6	1	6	2	2	4	2	1	1	3	6	5	5	3	2	6	3	6	3	4	1	1	1	6	28	22	22	32	28	7
489	1	20	0	4	3	4	5	2	4	2	5	4	5	5	3	5	4	3	3	3	5	5	4	5	2	3	3	4	5	2	6	6	6	4	4	5	4	5	4	2	6	6	6	37	34	39	21	35	14
490	2	31	3	1	2	4	6	3	1	5	4	4	5	4	2	3	5	5	2	2	5	6	5	2	5	3	4	5	2	5	3	5	4	2	6	4	5	4	4	5	4	6	5	41	18	30	32	36	6
491	1	29	2	3	5	5	3	5	2	5	5	2	2	1	3	4	1	3	4	4	6	4	4	2	5	5	2	4	4	5	6	5	6	5	5	5	6	3	3	3	6	6	4	29	24	42	35	31	11
492	1	34	3	1	6	6	6	1	6	6	6	1	6	1	1	6	1	1	6	6	6	1	1	1	6	6	1	1	1	1	6	1	1	1	4	6	1	6	6	6	6	6	1	18	23	48	36	18	3
493	2	33	3	4	4	5	2	2	4	5	4	5	3	5	4	4	3	5	5	5	4	3	3	4	5	4	4	3	6	5	5	5	4	5	4	4	5	2	5	5	4	5	4	32	38	34	37	26	15
494	1	40	4	5	4	2	4	4	4	4	3	3	3	4	4	2	2	4	3	4	4	2	4	4	3	2	3	4	3	3	4	3	4	3	4	4	4	4	3	5	4	3	5	24	29	25	31	32	10
495	2	40	4	3	4	6	5	1	1	6	5	4	5	1	5	4	4	4	1	6	5	3	5	1	4	5	5	5	1	5	2	3	6	1	5	6	5	6	1	6	5	5	4	34	10	38	41	36	3
496	2	43	4	4	4	4	4	1	4	4	3	3	2	4	4	3	2	3	6	4	4	4	1	4	3	4	3	3	5	4	6	4	4	4	4	4	4	6	5	4	4	4	4	28	36	32	31	24	13
497	2	29	2	4	4	4	3	1	6	4	3	5	2	5	2	5	1	2	5	5	3	3	1	5	1	4	1	5	5	1	3	4	4	4	3	4	1	2	6	6	5	6	6	24	40	31	26	23	14
498	1	42	4	3	6	6	5	5	1	6	6	1	4	6	3	6	3	6	6	6	6	6	6	5	3	6	1	4	5	5	6	4	5	6	3	6	5	6	2	3	6	6	6	31	34	48	35	42	16
499	2	43	4	3	4	6	4	3	4	6	5	2	2	4	5	2	2	2	4	5	4	5	2	3	4	5	1	1	4	3	5	4	3	2	3	5	5	3	4	4	5	5	2	28	28	37	34	18	9
500	1	22	1	5	5	4	3	3	2	2	4	3	4	3	5	2	3	5	3	4	5	5	3	5	5	2	3	6	2	5	5	5	5	5	2	5	3	2	4	5	4	4	6	29	29	31	33	34	12
501	1	28	2	2	3	5	5	4	5	2	5	3	2	5	2	5	3	4	2	2	5	5	4	4	1	5	2	6	5	2	2	2	5	5	2	5	5	5	5	2	5	6	6	31	33	37	16	36	14
502	2	50	4	4	4	6	5	3	4	5	1	4	4	6	3	2	3	1	6	4	2	5	3	5	6	1	1	1	5	4	6	5	5	5	2	6	5	4	3	1	5	6	4	34	38	29	29	25	15
503	2	25	2	2	6	5	3	1	2	5	4	5	2	2	3	4	3	5	3	3	6	6	3	3	3	3	3	5	3	6	6	6	5	5	2	6	5	6	5	2	6	5	6	36	25	40	30	33	11
504	1	40	4	1	3	2	1	3	5	2	2	2	2	3	4	3	2	2	4	3	2	2	2	5	4	3	3	2	5	4	4	3	2	5	2	2	2	3	6	5	3	2	1	17	34	21	27	17	15
505	1	39	3	4	5	4	6	5	3	5	5	3	4	5	4	4	3	4	4	6	4	6	4	4	3	3	4	3	3	3	4	5	5	5	2	3	6	5	4	4	4	6	4	39	32	31	32	34	12
506	2	32	3	3	4	3	2	3	4	4	3	4	1	4	4	3	1	1	5	4	4	2	3	2	1	5	3	1	2	5	5	3	4	4	3	4	4	3	4	6	2	4	2	23	28	29	31	18	8
507	2	37	3	4	6	5	4	3	2	5	4	4	2	5	5	5	2	2	4	5	5	5	2	5	5	5	2	5	5	5	4	5	5	5	5	5	3	2	5	6	5	5	5	30	35	38	42	26	15
508	1	37	3	1	5	5	3	2	1	6	5	5	3	1	6	5	4	5	1	5	6	5	6	5	5	6	4	6	1	6	4	6	5	1	6	6	6	5	2	6	6	6	6	39	13	43	45	38	7
509	1	46	4	2	3	2	2	2	4	5	5	4	2	5	4	5	4	2	4	5	5	5	3	4	3	2	3	4	4	4	2	4	4	4	3	4	5	3	5	5	5	5	4	32	32	30	32	24	12
510	1	36	3	5	6	6	4	2	6	5	5	5	3	6	5	4	5	2	1	5	6	6	2	5	5	5	5	5	5	6	5	6	5	3	6	5	6	4	4	6	6	6	5	43	35	42	44	28	13
511	1	38	3	2	3	5	4	5	2	5	5	2	5	2	5	5	1	4	3	5	6	4	6	2	4	5	2	5	2	4	4	5	6	2	5	6	3	5	2	3	5	5	3	26	17	41	34	39	6
512	2	24	1	2	3	5	3	2	3	5	6	3	1	3	3	6	2	2	5	6	6	5	3	3	3	4	2	4	1	5	4	3	5	1	5	5	3	3	3	5	6	5	6	26	21	42	35	26	5
513	2	42	4	1	5	5	2	3	1	5	6	5	1	1	5	6	5	3	1	5	6	4	1	2	5	5	4	5	5	6	6	5	5	6	6	5	5	2	3	5	5	5	5	35	20	44	42	25	13
514	1	38	3	1	5	3	4	4	2	3	5	3	3	2	1	5	3	5	2	5	5	4	5	1	5	3	3	5	3	5	3	3	5	1	4	5	6	3	2	6	4	4	4	30	14	33	34	34	5
515	1	30	3	2	5	6	5	3	1	4	3	4	3	1	5	1	5	2	1	1	6	5	3	1	5	5	4	2	1	5	1	3	5	1	3	6	4	4	2	4	4	5	3	35	10	32	32	25	3
516	1	24	1	2	3	5	3	5	4	5	6	2	2	3	2	6	4	2	4	4	5	3	2	2	3	6	4	2	1	3	6	3	2	3	4	5	5	3	4	3	5	5	3	29	23	44	27	21	6
517	1	41	4	2	5	5	5	5	1	2	6	1	5	5	2	6	2	5	5	3	6	5	3	2	5	6	5	6	5	5	6	5	2	2	5	5	4	2	5	5	6	5	6	32	27	46	32	34	9
518	1	26	2	3	2	6	5	3	4	3	6	3	1	5	5	4	1	1	6	6	4	6	5	5	5	6	5	6	5	4	6	5	6	6	4	6	6	5	1	5	6	6	6	37	35	44	34	33	16
519	2	32	3	2	5	3	4	1	6	6	4	5	2	2	1	3	4	3	2	6	3	5	5	5	5	4	1	6	1	5	2	5	5	3	2	3	5	2	4	6	4	5	6	34	25	26	36	30	9
520	2	32	3	4	2	2	2	6	3	2	4	3	1	2	1	5	1	5	2	2	3	2	1	2	3	2	2	1	2	2	3	2	3	2	3	2	3	2	5	2	5	2	2	17	22	26	17	21	6
521	2	25	2	6	1	1	5	1	1	5	6	6	6	5	1	6	6	3	5	3	6	6	3	1	5	1	3	2	6	6	5	6	6	5	6	1	5	6	2	4	6	6	5	43	31	32	31	32	12
522	2	27	2	2	5	2	3	4	6	3	4	3	2	2	2	4	4	4	4	4	4	4	2	4	2	3	2	2	4	4	3	3	3	3	4	4	4	2	5	3	2	3	3	26	30	26	27	22	11
523	2	57	4	2	6	6	2	2	2	5	4	2	3	4	5	4	2	2	4	6	5	3	4	4	5	5	3	2	4	6	5	6	5	4	6	4	4	3	4	4	5	5	4	27	28	38	43	25	12
524	1	49	4	1	4	6	5	3	5	5	6	2	1	2	5	5	2	5	2	2	3	3	1	1	1	1	3	1	2	1	5	2	2	5	2	5	4	1	2	1	6	5	1	26	20	37	21	15	8
525	1	29	2	1	5	5	6	2	4	5	5	5	3	5	5	6	5	2	1	6	6	5	5	5	3	4	3	6	4	5	4	5	5	4	3	5	6	3	2	6	5	6	6	41	26	40	38	32	13
526	1	45	4	4	4	1	3	2	6	5	4	3	5	5	5	3	2	6	5	5	5	4	3	4	4	3	2	6	6	4	3	5	5	5	4	2	6	2	6	5	3	6	5	31	41	24	36	34	15
527	1	19	0	2	4	5	5	3	1	5	5	4	3	3	4	5	4	4	2	3	5	4	2	3	5	4	4	3	3	4	4	4	3	3	4	5	5	3	2	4	3	4	3	34	19	36	33	24	9
528	1	22	1	2	6	5	6	2	1	6	5	2	3	3	5	4	2	1	2	5	5	2	2	2	6	5	2	3	3	6	5	3	4	4	6	5	5	1	2	5	4	3	3	25	19	38	45	19	9
529	2	30	3	2	3	2	2	5	2	5	5	2	2	3	5	4	2	2	3	5	5	3	3	2	5	5	2	2	2	5	5	5	5	2	4	5	3	2	4	5	5	4	2	23	20	36	37	23	6
530	1	25	2	1	4	4	5	3	2	6	6	5	5	4	5	4	4	3	3	5	6	5	5	3	4	5	5	5	2	5	4	5	5	5	5	5	6	5	2	5	4	6	6	41	22	38	39	37	10
531	1	27	2	1	4	5	4	4	5	5	5	2	1	3	5	6	2	2	3	6	6	5	3	2	3	3	2	3	4	5	5	4	5	4	4	3	5	5	4	4	5	5	4	29	26	38	36	27	10
532	1	18	0	2	5	5	5	5	3	5	4	4	4	4	4	2	3	4	3	3	5	4	4	4	5	5	3	4	3	4	4	5	5	5	5	5	4	4	3	4	5	5	5	33	27	35	35	35	12
533	2	31	3	1	6	2	6	5	4	6	5	5	6	5	2	4	5	1	3	6	6	5	1	3	6	3	5	5	4	6	6	6	6	6	6	4	6	3	6	6	6	6	5	44	32	36	44	32	13
534	2	28	2	5	5	5	2	2	2	3	4	2	1	4	3	5	2	2	4	5	4	2	2	4	6	6	1	2	4	4	3	1	3	4	2	5	3	1	4	4	4	3	3	16	31	36	32	16	12
535	2	48	4	3	4	6	3	2	5	4	5	1	2	2	1	5	2	5	3	6	6	2	1	2	4	4	2	2	1	5	6	6	4	4	5	6	4	5	4	4	5	5	4	25	24	43	33	25	7
536	1	33	3	1	5	3	6	5	1	6	5	3	6	3	5	4	3	5	2	5	6	4	6	2	5	6	4	5	3	5	5	6	6	4	5	2	5	5	3	6	5	5	5	36	19	36	42	43	9
537	2	27	2	3	3	4	2	3	4	5	6	2	3	5	3	5	3	3	4	3	4	4	2	6	4	5	3	6	5	6	5	5	3	5	5	5	4	2	5	3	6	3	6	26	37	40	32	28	16
538	1	26	2	3	4	4	3	3	4	5	4	2	1	4	5	3	2	1	4	5	6	4	2	3	5	5	2	1	5	5	5	5	4	4	4	6	3	2	4	2	5	4	5	25	31	38	35	19	12
539	1	21	1	4	6	1	6	1	1	6	6	6	1	4	6	6	5	3	1	4	6	6	1	2	6	3	3	6	4	6	2	6	6	4	6	3	6	2	1	6	5	3	6	41	21	32	46	26	10
540	2	45	4	3	3	5	5	1	2	2	3	5	2	2	4	3	5	1	2	5	5	5	5	2	4	5	5	2	2	5	5	5	5	5	5	5	5	2	2	3	5	6	2	41	20	36	31	20	9
541	2	47	4	3	3	4	4	3	2	3	6	2	3	4	5	6	2	2	3	6	5	4	3	4	5	4	2	2	2	5	5	2	4	4	5	5	3	5	2	5	5	3	3	22	24	40	37	25	10
542	1	18	0	2	5	1	5	3	6	4	6	4	1	6	1	6	1	1	6	4	6	5	1	6	1	1	1	1	6	6	2	6	4	6	3	1	5	1	6	1	4	6	1	33	44	27	25	13	18
543	2	23	1	5	3	5	1	3	6	3	6	3	1	1	1	1	4	2	5	2	3	5	3	6	1	6	4	1	4	2	1	1	3	5	1	6	5	1	6	1	1	4	1	27	38	29	14	15	15
544	2	28	2	4	5	5	3	2	4	4	5	3	3	5	3	4	1	5	5	4	5	3	2	2	3	5	1	3	6	5	4	1	6	6	5	5	5	5	6	3	5	3	2	20	38	38	32	28	14
545	2	43	4	2	5	4	4	3	2	6	6	2	2	4	5	3	3	2	1	6	2	4	4	2	6	5	5	5	3	6	4	6	5	2	4	5	5	4	4	5	5	4	6	33	20	34	43	31	7
546	2	28	2	3	4	5	4	3	2	5	4	3	3	2	3	4	3	3	3	4	4	4	2	2	4	4	3	3	2	4	4	4	4	4	5	4	4	2	4	3	4	4	4	29	22	33	32	24	8
547	2	30	3	4	3	5	5	4	4	3	4	3	6	4	1	4	1	4	3	5	6	6	5	6	5	6	6	3	6	5	5	6	5	6	4	6	6	6	6	4	6	6	6	39	39	42	30	39	18
548	2	29	2	5	3	5	4	1	6	4	4	1	4	5	3	4	4	1	6	6	6	5	4	5	4	3	1	2	6	5	4	4	4	5	2	3	6	1	4	2	6	5	3	30	42	35	29	20	16
549	1	26	2	2	5	2	2	3	4	2	2	4	2	2	3	5	3	5	2	5	3	4	2	2	2	2	2	2	3	4	4	2	4	2	5	2	2	2	4	5	5	5	2	24	21	25	31	22	7
550	2	20	0	3	5	6	5	2	5	6	6	2	2	5	5	6	2	2	2	5	6	2	2	4	5	5	1	2	1	6	6	5	5	5	2	6	5	2	3	5	5	2	2	24	28	46	39	19	10
551	2	46	4	5	6	5	4	2	2	5	4	3	1	2	4	4	3	1	2	5	5	4	2	1	5	5	3	3	2	4	4	5	4	1	6	5	4	1	2	4	4	5	3	31	17	36	39	17	4
552	1	26	2	1	6	2	6	4	4	2	4	4	2	1	4	4	6	4	3	5	4	6	4	4	6	1	4	6	3	6	4	6	5	1	6	2	6	3	4	6	3	6	6	44	21	24	41	34	8
553	1	50	4	4	4	4	5	5	1	5	6	4	4	4	4	6	4	5	2	5	6	6	2	2	5	6	4	6	4	6	6	6	6	5	5	1	6	3	4	1	1	6	6	41	26	36	35	37	11
554	1	22	1	4	5	3	3	3	4	5	3	4	3	4	4	4	4	3	3	4	3	4	3	3	5	3	4	4	3	4	3	3	3	4	4	2	4	4	3	4	4	3	4	29	28	25	35	27	10
555	1	43	4	3	4	5	4	3	4	3	4	3	2	2	5	3	4	3	3	4	3	5	3	2	3	5	4	3	3	3	4	4	3	3	3	5	5	3	2	4	3	5	4	34	22	32	29	24	8
556	1	42	4	2	5	3	4	3	2	3	4	3	3	4	3	2	3	2	4	3	5	5	4	2	5	4	3	3	3	2	4	2	5	4	4	3	4	1	4	3	4	4	2	28	25	29	28	23	9
557	1	44	4	2	5	5	5	1	4	5	5	4	4	4	3	5	4	2	2	4	5	6	5	5	5	5	3	6	5	3	5	6	5	5	3	5	6	4	3	4	5	6	4	40	30	40	32	31	15
558	1	51	4	2	2	3	2	3	5	5	5	5	6	4	4	4	5	4	5	6	6	5	4	1	5	6	2	5	3	6	4	6	6	4	5	5	5	3	2	6	5	5	6	35	26	38	39	37	8
559	1	21	1	4	3	2	4	2	5	4	5	4	1	5	3	5	4	2	4	4	6	2	1	6	4	4	3	2	6	4	5	5	5	5	3	5	4	2	6	4	4	3	2	29	41	36	29	17	17
560	1	46	4	4	4	1	3	1	2	4	1	4	1	2	6	1	2	1	2	6	6	2	4	2	2	1	2	6	6	2	2	2	5	6	1	1	5	1	5	6	2	5	6	25	29	15	31	25	14
561	1	33	3	1	2	1	2	6	1	2	5	3	3	1	5	5	4	5	1	5	6	6	5	1	5	6	4	3	1	3	5	1	6	1	5	5	6	5	1	6	5	5	5	31	8	38	33	38	3
562	1	24	1	3	5	1	2	3	3	3	4	1	1	1	4	4	1	4	3	6	4	3	2	4	3	1	1	3	1	3	1	3	1	3	4	1	4	3	4	3	3	3	3	18	22	19	31	20	8
563	1	44	4	3	5	5	6	6	4	5	5	4	4	4	4	3	4	4	2	5	6	5	4	4	5	5	4	3	4	5	5	5	6	4	6	5	6	5	3	6	6	6	6	40	28	40	41	38	12
564	2	19	0	3	5	4	6	1	1	5	6	5	3	5	5	4	5	1	5	6	4	6	3	6	6	2	3	3	6	6	6	6	3	6	4	6	4	1	3	6	6	6	3	41	35	38	43	18	18
565	2	30	3	5	4	4	4	2	3	4	5	2	1	5	5	4	2	2	4	5	5	4	2	6	4	4	2	2	5	4	5	4	4	6	4	4	3	3	5	5	5	3	3	24	39	36	35	19	17
566	2	49	4	1	1	6	6	3	4	3	6	6	3	6	6	6	3	1	6	3	1	6	6	6	6	6	6	3	6	6	6	6	6	6	4	6	6	1	1	6	6	6	3	45	36	43	35	26	18
567	2	35	3	3	3	5	4	1	2	6	4	4	2	2	5	4	2	1	5	3	5	3	2	2	5	5	3	2	3	4	5	3	5	4	3	5	4	1	3	3	4	4	4	27	24	37	32	18	9
568	1	54	4	5	6	3	6	1	4	5	4	6	5	1	2	5	4	1	1	5	6	6	6	1	4	4	5	6	6	5	4	6	6	6	6	6	6	3	1	5	5	6	5	45	25	37	38	33	13
569	2	22	1	2	1	5	5	4	6	5	5	1	1	5	5	5	3	1	3	6	6	2	2	4	1	4	1	6	6	4	5	5	6	6	4	3	6	1	5	2	2	2	2	25	37	35	28	23	16
570	2	27	2	2	2	4	5	4	5	4	6	1	2	6	3	4	1	2	5	3	6	5	1	6	4	1	1	5	6	5	5	4	4	6	4	3	3	1	4	3	6	5	5	25	40	35	28	24	18
571	1	42	4	2	4	2	1	1	2	3	6	1	1	2	5	6	1	4	2	5	6	5	1	1	6	6	2	1	5	5	6	4	5	1	5	6	6	1	5	5	4	3	4	23	20	42	38	18	7
572	1	31	3	2	5	2	1	1	3	6	4	4	4	3	6	4	4	1	3	6	6	2	5	3	4	1	5	5	6	4	5	5	6	4	3	5	5	4	3	6	3	6	4	32	27	30	40	30	13
573	2	22	1	2	3	5	5	6	6	5	3	3	6	6	3	3	4	4	3	3	4	5	5	5	5	6	3	4	4	5	4	4	6	6	4	6	6	6	2	3	4	5	5	35	34	35	31	42	15
574	1	42	4	3	4	5	5	1	6	5	2	3	6	5	5	5	1	1	1	6	5	2	2	6	5	4	1	1	5	5	5	6	5	4	5	6	5	1	2	5	5	5	2	28	32	37	40	19	15
575	2	23	1	5	5	5	6	2	4	5	1	4	4	5	5	2	4	1	4	6	6	4	3	6	6	2	3	5	6	6	5	6	6	3	6	5	4	4	4	5	5	5	5	36	37	31	44	30	15
576	2	31	3	4	5	1	5	3	6	6	5	1	4	6	5	2	2	4	6	6	6	6	5	6	3	4	1	6	6	6	6	1	3	6	4	5	6	5	6	6	6	5	6	27	46	35	41	36	18
577	2	39	3	4	4	5	5	5	5	6	5	5	6	6	6	5	5	2	4	4	2	6	5	2	3	1	3	4	1	4	5	6	5	2	4	4	5	5	2	5	5	6	5	41	26	32	36	37	5
578	1	28	2	4	5	3	6	2	2	5	5	4	4	6	5	5	4	1	2	5	3	5	6	4	3	2	3	6	5	5	5	6	6	5	5	5	6	3	2	6	5	5	6	39	30	33	39	34	14
579	1	57	4	6	3	6	1	3	2	2	4	2	3	2	2	5	1	6	4	1	6	4	1	2	6	6	2	2	2	4	4	4	5	1	5	6	5	2	3	4	4	4	2	23	22	41	27	24	5
580	1	53	4	1	6	5	3	1	1	4	4	6	4	1	4	5	6	1	1	4	4	5	5	1	6	5	5	6	1	6	4	5	5	1	6	6	4	4	2	4	2	4	5	38	9	35	40	31	3
581	2	47	4	4	5	5	3	2	4	3	5	4	4	4	3	4	4	2	5	4	2	4	3	2	3	5	4	2	3	2	4	5	5	4	2	5	3	2	4	3	4	6	1	33	30	34	25	21	9
582	1	29	2	3	5	5	4	5	4	5	4	4	5	5	5	4	3	3	2	4	6	5	4	5	5	5	3	6	4	6	6	5	5	3	6	6	4	5	4	5	4	6	5	34	30	40	41	38	12
583	2	47	4	2	3	5	3	3	2	3	4	2	2	4	4	3	2	3	3	4	5	4	2	4	2	5	2	2	4	3	4	4	5	2	4	5	3	4	2	5	4	5	2	25	23	35	28	23	10
584	2	31	3	1	5	5	5	5	2	5	5	5	3	5	4	5	5	5	2	5	6	6	4	5	4	6	4	6	3	6	6	6	5	5	5	6	5	4	3	6	5	6	5	42	26	44	40	37	13
585	1	44	4	3	6	5	6	6	1	6	6	1	5	1	3	5	4	1	1	6	5	6	5	1	6	5	4	4	1	6	4	6	6	1	6	4	4	6	1	6	4	6	6	37	10	38	45	39	3
586	1	19	0	4	4	4	6	1	4	6	5	4	3	4	3	2	3	1	3	5	4	5	3	3	3	5	6	6	5	6	6	6	5	5	4	3	6	3	2	6	6	3	5	39	30	35	37	27	13
587	1	31	3	2	5	6	4	1	5	5	6	5	1	6	6	6	4	1	4	6	6	6	1	6	4	5	4	6	4	5	5	4	4	4	6	6	3	1	6	6	5	5	6	35	37	45	43	21	14
588	1	33	3	1	4	4	3	2	2	5	2	2	2	3	3	2	2	2	4	5	4	4	1	1	2	1	2	2	2	2	2	4	3	2	3	6	2	1	1	6	3	6	3	25	16	24	30	16	5
589	2	38	3	3	5	5	2	3	1	4	5	2	1	3	5	5	2	2	2	5	6	2	4	4	5	4	4	5	1	5	3	4	5	1	6	5	3	3	2	5	3	5	5	24	17	36	40	28	6
590	1	22	1	5	2	6	3	2	6	2	1	4	5	4	2	4	2	2	6	3	3	5	3	4	3	1	1	5	5	3	4	5	4	2	2	1	3	4	5	2	3	4	4	27	37	23	19	29	11
591	1	49	4	1	6	6	4	4	1	6	6	2	4	1	5	6	1	3	1	6	6	5	5	2	5	5	2	5	2	2	5	6	5	2	6	6	5	4	1	6	5	5	5	30	11	45	42	35	6
592	1	38	3	3	5	5	4	4	2	6	6	5	3	3	5	6	3	4	2	5	6	5	4	1	3	5	3	5	3	4	5	2	6	3	4	6	5	5	2	6	6	5	5	32	19	45	38	36	7
593	2	22	1	5	5	6	5	5	1	3	6	4	5	5	1	6	5	6	1	6	6	4	5	1	5	6	4	5	1	4	6	6	5	5	6	6	6	5	2	6	5	5	5	39	21	47	36	41	7
594	2	34	3	5	2	1	6	2	6	4	6	1	1	4	5	5	1	5	6	6	6	4	1	6	4	1	1	4	6	4	5	6	5	6	1	3	5	1	6	4	6	5	4	29	45	33	30	23	18
595	1	31	3	4	6	6	5	1	1	5	6	4	3	1	5	4	3	2	2	2	6	5	1	1	5	5	3	2	1	1	5	2	5	2	6	2	5	3	2	2	5	4	5	31	14	39	32	22	4
596	1	45	4	1	2	6	3	1	6	5	5	1	1	6	6	5	2	1	1	4	6	6	2	1	6	6	2	1	6	6	6	6	4	2	6	6	6	1	4	4	6	6	1	32	27	46	39	12	9
597	2	20	0	2	5	4	3	5	4	5	6	2	2	5	3	6	4	4	1	4	5	6	3	4	5	5	3	5	2	5	6	6	5	4	4	5	4	3	4	5	6	6	6	34	26	43	36	33	10
598	1	46	4	1	2	5	2	5	5	2	3	1	3	2	4	4	6	6	5	2	6	2	5	3	4	2	1	5	5	4	4	2	5	2	4	5	5	4	2	4	4	2	5	21	25	33	26	38	10
599	2	19	0	4	3	4	4	4	6	4	3	2	3	5	3	3	4	4	3	5	3	4	3	4	3	3	2	3	6	3	3	6	4	6	3	4	2	3	4	3	4	5	3	29	38	27	27	27	16
600	1	26	2	6	5	2	4	1	1	5	2	6	4	5	1	4	5	1	3	6	3	6	6	6	3	1	6	6	5	6	3	6	1	5	5	2	6	1	3	6	3	5	6	44	34	20	37	26	16
601	1	31	3	3	3	4	6	2	2	4	5	4	4	4	4	5	3	2	4	3	6	3	4	5	3	5	2	4	4	2	5	4	5	3	4	3	4	3	4	4	4	2	5	28	29	37	27	29	12
602	2	25	2	2	5	3	4	2	4	4	5	3	2	4	3	4	3	2	4	4	4	5	4	4	3	4	3	3	4	3	4	5	4	4	3	4	4	3	4	4	5	4	3	31	30	33	29	23	12
603	1	26	2	2	3	5	6	1	6	4	2	1	1	1	5	2	2	1	2	2	2	2	3	1	4	5	2	1	5	4	1	1	2	1	1	5	3	1	2	6	2	6	2	23	20	24	29	12	7
604	1	43	4	2	3	4	4	5	2	4	5	4	4	4	5	3	3	4	1	4	3	5	3	5	3	4	4	5	2	5	4	4	4	3	4	5	5	5	2	5	4	4	5	33	21	32	33	35	10
605	1	44	4	3	3	5	6	3	2	4	4	4	2	3	2	4	2	2	4	5	4	4	5	3	3	5	4	5	4	4	4	5	2	3	4	5	4	1	1	5	3	6	6	35	23	34	30	26	10
606	2	44	4	3	1	5	3	5	6	6	1	1	4	4	3	4	1	5	4	2	5	4	3	2	1	5	1	3	5	2	4	2	2	2	3	6	2	4	1	2	4	2	4	16	27	34	20	30	9
607	1	29	2	3	4	6	4	3	4	4	4	1	3	4	4	6	1	3	4	3	6	4	1	3	4	5	3	3	4	6	6	4	6	3	4	6	5	1	4	4	6	5	3	27	29	45	33	23	10
608	2	43	4	2	5	5	5	2	4	5	3	2	3	2	5	2	2	2	4	5	5	3	3	4	4	3	2	2	3	5	5	5	5	4	5	5	5	2	2	4	2	5	5	29	25	30	38	24	11
609	1	47	4	4	3	4	5	1	6	5	6	1	1	6	5	4	1	1	6	6	6	3	3	6	5	1	3	6	6	6	6	6	5	6	6	5	6	1	6	6	3	3	6	28	46	35	42	24	18
610	2	34	3	4	5	3	5	3	4	5	4	3	4	3	4	5	4	3	5	4	5	3	5	5	5	2	3	4	5	5	5	5	5	5	3	2	5	3	4	2	5	5	3	33	35	31	33	30	15
611	2	39	3	3	4	5	3	1	5	5	2	1	1	5	5	3	1	1	3	5	6	5	4	4	5	5	4	3	4	6	5	6	5	5	6	5	5	1	4	5	5	4	4	29	33	36	41	20	13
612	1	17	0	2	5	1	5	2	6	5	5	5	2	5	5	2	4	2	2	6	4	6	1	5	5	2	4	3	5	5	3	6	4	5	4	2	5	2	5	6	2	6	3	41	35	21	41	19	15
613	1	55	4	2	5	2	2	2	4	4	5	2	2	2	4	5	2	2	2	3	4	5	2	2	5	4	2	2	6	5	4	6	4	2	4	3	4	1	5	5	3	5	2	28	25	30	35	17	10
614	2	29	2	1	2	1	2	1	6	6	1	5	1	3	3	1	4	1	3	6	1	4	2	3	1	1	4	6	2	1	1	1	4	2	1	1	2	1	2	6	1	6	6	28	22	8	26	22	7
615	1	55	4	1	2	5	5	1	6	2	2	1	1	6	5	1	1	1	5	5	2	5	1	2	1	1	1	5	5	1	1	5	5	1	1	1	6	1	6	5	5	5	5	29	32	18	22	20	8
616	1	50	4	1	1	6	6	2	6	6	4	5	3	5	5	4	3	2	6	4	6	6	5	6	5	6	1	1	6	5	6	6	6	5	3	6	6	2	5	6	5	5	1	38	40	43	35	22	17
617	1	25	2	1	4	6	5	5	6	5	3	5	1	6	6	3	4	5	4	3	6	6	2	1	1	2	1	4	6	5	6	5	6	5	4	6	4	5	6	5	4	5	5	35	35	36	33	33	12
618	2	44	4	4	4	3	2	4	4	5	3	3	2	5	4	3	4	3	4	3	5	3	3	4	6	3	3	5	6	6	4	3	5	4	5	3	2	2	4	6	5	3	5	23	35	29	39	29	14
619	1	57	4	1	5	5	1	1	1	4	4	2	1	2	2	4	1	5	2	2	4	6	2	1	5	6	1	4	1	5	4	6	5	1	6	5	3	1	1	5	3	6	3	26	10	35	34	22	3
620	1	40	4	6	6	6	4	2	1	3	6	6	4	4	2	6	5	2	5	5	3	6	6	5	5	6	6	6	5	6	6	6	6	6	6	6	6	4	6	6	6	6	6	45	38	45	39	36	16
621	1	35	3	1	5	4	6	3	1	6	5	3	3	3	6	3	5	3	2	4	6	6	5	3	3	4	5	5	2	6	5	5	6	3	6	5	6	2	2	6	6	6	6	42	17	38	42	33	8
622	1	26	2	1	1	1	1	6	1	1	6	1	1	3	3	4	3	1	2	3	4	5	2	1	1	1	1	1	2	1	2	2	2	3	3	3	3	4	3	3	3	2	5	18	16	24	16	22	6
623	1	36	3	1	3	6	6	1	5	5	6	5	1	5	5	5	4	1	1	6	4	4	3	4	3	4	3	4	5	4	6	4	6	6	4	5	4	2	4	4	4	4	5	34	31	40	34	23	15
624	2	34	3	2	5	6	3	4	4	4	6	3	3	4	4	4	2	3	4	4	5	3	3	3	5	5	3	3	3	5	5	5	4	2	4	5	3	3	4	4	5	5	3	27	26	41	35	26	8
625	2	34	3	6	5	6	6	6	4	5	4	6	6	6	3	6	6	6	2	4	6	3	6	4	4	3	4	3	3	4	3	6	6	3	4	5	5	6	3	6	6	6	3	42	31	39	35	42	10
626	2	28	2	4	3	2	4	3	4	3	2	5	4	4	3	3	1	5	3	3	5	2	2	3	2	3	2	4	4	3	4	3	5	5	4	3	3	2	4	4	3	3	6	23	31	25	25	31	12
627	1	37	3	6	1	1	6	1	6	1	1	1	1	6	1	1	6	1	6	6	6	6	6	1	1	1	6	6	6	1	1	6	6	6	6	1	6	1	6	1	6	1	6	38	43	18	18	28	13
628	2	43	4	4	5	5	6	2	4	2	5	2	4	6	4	1	1	3	6	5	6	5	5	6	6	5	4	2	4	6	6	5	6	6	3	5	5	2	4	4	6	5	2	33	40	39	35	26	16
629	2	35	3	2	1	5	4	6	2	2	2	5	3	2	3	3	5	6	4	3	2	3	5	4	2	5	5	3	3	2	3	5	5	2	4	4	5	6	2	3	5	6	5	38	21	29	20	39	9
630	1	44	4	1	6	6	6	2	3	1	6	4	1	1	2	3	5	3	1	5	6	6	3	2	4	6	3	3	3	5	4	4	4	2	3	6	5	1	3	6	4	5	4	38	16	41	32	21	7
631	1	38	3	4	5	4	4	6	3	6	1	5	3	3	5	2	2	4	4	5	3	4	2	1	3	5	4	6	4	6	5	6	5	4	4	5	4	4	2	6	3	6	6	35	25	28	40	36	9
632	1	23	1	2	5	5	5	5	3	5	4	2	4	4	5	3	3	4	4	4	4	4	3	4	4	5	3	5	5	4	4	4	4	4	3	5	5	4	3	4	4	5	4	31	29	34	34	33	13
633	1	20	0	1	4	4	3	3	3	5	5	4	2	3	3	4	4	3	3	4	4	4	3	4	3	4	3	4	4	3	4	4	3	4	4	4	3	3	4	4	4	4	4	29	26	33	30	25	12
634	1	29	2	1	6	6	4	1	4	6	6	6	3	1	5	6	6	1	1	6	6	4	6	3	6	6	6	4	1	6	6	6	6	1	5	6	6	6	1	6	6	6	5	44	13	48	46	32	5
635	1	29	2	4	4	5	3	1	5	4	4	2	3	4	4	4	3	3	4	3	4	4	1	4	4	4	2	3	4	4	4	5	4	4	4	4	4	3	4	3	4	4	4	27	33	33	30	22	12
636	1	22	1	1	3	3	3	2	1	1	4	1	3	1	1	4	5	1	4	3	5	2	2	5	3	2	3	4	5	5	5	5	6	5	4	6	5	5	4	5	5	4	4	28	26	34	25	27	15
637	2	22	1	4	3	4	5	2	5	3	4	3	3	2	1	4	4	4	4	3	5	5	4	4	3	3	2	2	4	3	4	4	4	4	3	3	5	5	4	2	5	5	3	33	31	32	21	27	12
638	1	43	4	1	6	3	6	1	3	6	4	2	4	2	6	5	1	1	1	6	6	3	6	1	3	5	1	6	2	5	2	1	3	5	6	5	6	1	4	6	1	5	6	25	19	31	44	28	8
639	2	23	1	4	5	3	5	2	6	3	6	4	3	5	1	6	1	4	5	5	2	3	1	6	4	3	2	1	6	2	6	6	6	6	5	5	6	5	2	6	6	4	3	31	40	37	31	25	18
640	1	25	2	3	1	5	6	1	6	4	2	1	3	1	2	4	3	3	3	3	6	2	1	1	1	4	1	1	6	3	4	1	6	2	2	1	6	4	3	2	3	6	6	26	25	29	18	25	9
641	2	28	2	5	4	4	3	3	6	5	4	4	1	5	5	4	4	1	5	5	6	6	2	4	2	5	4	5	2	5	4	5	5	1	6	6	2	1	4	4	3	2	6	30	32	36	36	24	7
642	2	27	2	2	4	6	3	1	4	4	4	4	3	2	4	2	3	4	3	5	2	4	1	2	1	6	4	1	5	3	2	6	2	2	2	6	5	5	5	4	3	4	2	33	25	31	27	19	9
643	2	41	4	4	5	5	3	4	5	5	3	2	2	5	4	4	2	2	5	5	5	5	2	5	6	5	2	3	5	6	5	3	5	3	6	5	3	2	5	5	4	5	5	25	37	36	42	25	13
644	2	28	2	1	3	5	2	3	1	4	6	3	2	2	4	4	3	2	3	2	6	2	2	2	1	5	2	2	2	2	4	4	4	1	4	5	5	1	1	4	3	5	4	26	13	38	24	20	5
645	2	28	2	1	4	4	1	3	4	6	4	3	1	1	5	2	3	3	3	4	6	4	4	4	4	3	5	4	4	3	4	4	4	4	4	4	6	3	3	4	4	5	4	31	24	31	34	26	12
646	2	27	2	3	2	3	1	5	4	4	5	3	2	4	3	4	2	6	2	3	4	3	2	4	3	4	2	3	3	3	4	3	4	3	4	4	4	2	3	3	4	4	3	22	26	32	25	27	10
647	2	25	2	6	3	3	4	3	4	3	4	3	1	5	4	3	4	3	3	3	4	4	2	4	5	3	4	4	4	3	4	6	6	6	3	4	4	4	2	4	4	5	5	34	34	29	28	28	14
648	1	46	4	5	6	6	6	6	5	3	6	6	5	6	4	6	6	6	4	3	6	6	6	6	4	5	6	6	5	6	6	6	6	5	6	5	6	6	1	4	6	6	6	48	37	46	36	47	16
649	1	28	2	1	5	4	2	1	4	5	4	4	1	6	5	3	1	1	4	6	2	2	1	1	5	5	1	5	4	4	5	5	5	5	5	5	4	1	4	4	5	5	6	24	29	33	39	21	10
650	1	24	1	3	2	4	6	4	1	4	2	4	1	1	4	1	6	5	1	1	6	1	5	1	3	1	4	4	1	1	3	1	3	6	2	6	6	6	6	3	1	3	6	31	20	24	20	34	8
651	2	23	1	1	4	4	2	6	6	5	3	1	5	6	5	2	4	5	2	1	5	3	5	5	2	5	2	4	5	5	2	3	5	5	2	4	6	5	3	3	3	3	2	24	33	28	27	37	15
652	1	29	2	5	4	4	3	2	3	3	5	3	4	2	5	5	3	3	2	3	5	4	3	2	5	5	2	4	3	4	4	4	4	3	5	5	4	3	4	4	4	3	4	26	24	37	33	27	8
653	2	43	4	4	5	2	6	4	5	5	6	4	1	6	5	5	2	1	5	2	6	3	1	6	5	1	2	3	6	4	6	6	4	6	4	2	6	1	6	4	6	5	4	34	44	34	34	19	18
654	1	36	3	2	1	5	3	5	1	5	6	5	3	2	4	6	5	5	3	4	6	3	2	1	6	4	5	4	2	6	5	5	6	2	6	5	5	4	5	4	5	5	3	36	18	42	36	32	5
655	1	21	1	1	4	5	2	1	1	6	5	4	2	1	5	5	5	2	1	3	2	5	1	1	4	4	5	5	1	5	3	5	5	1	5	5	4	2	1	6	3	4	5	34	8	32	38	23	3
656	2	34	3	1	2	3	1	2	4	6	2	1	1	5	4	4	1	1	4	3	6	2	1	5	2	6	1	1	6	5	6	5	5	1	2	3	4	1	2	6	5	2	1	17	28	35	30	13	12
657	2	24	1	2	5	3	5	3	2	5	2	2	2	4	2	3	2	3	6	4	3	5	1	4	5	4	3	1	5	5	4	6	5	5	5	2	6	2	5	2	4	5	2	34	33	25	33	19	14
658	1	34	3	4	5	4	4	2	1	3	5	5	4	4	5	5	2	2	2	5	6	5	5	2	5	4	6	6	2	6	5	1	6	3	5	5	4	2	2	5	5	5	5	32	20	39	39	32	7
659	2	43	4	2	3	3	2	5	2	3	5	4	2	2	3	5	3	5	2	3	5	3	2	2	3	1	4	5	3	5	3	2	5	5	4	3	4	3	4	5	3	3	5	25	22	28	29	32	10
660	2	36	3	1	6	3	1	3	1	6	6	1	5	5	6	2	1	1	1	6	3	5	5	5	5	2	1	5	5	6	4	5	2	4	1	2	4	1	2	6	4	3	5	21	24	26	42	27	14
661	1	40	4	6	5	4	6	3	3	3	6	2	5	2	2	5	2	3	2	4	5	3	5	1	4	5	1	5	5	4	5	5	6	2	6	5	6	4	1	4	2	6	5	31	22	37	32	36	8
662	1	22	1	5	6	5	5	4	2	6	6	5	3	3	6	5	3	5	1	6	6	5	4	1	5	5	4	5	5	5	3	4	5	1	6	4	6	5	1	6	3	4	6	36	19	37	46	37	7
663	1	24	1	4	5	1	4	6	3	5	6	4	5	4	4	3	4	5	1	5	6	2	6	4	3	1	4	5	6	4	6	4	6	6	3	5	6	6	2	6	6	3	6	31	30	34	35	45	16
664	2	49	4	2	2	4	3	4	3	5	3	2	3	3	4	4	2	5	5	6	6	3	4	4	5	5	2	2	5	5	4	2	6	6	3	5	5	4	2	4	5	4	4	23	30	36	34	32	15
665	1	28	2	4	5	2	5	3	2	6	3	6	5	5	5	2	6	5	2	6	5	5	2	2	4	2	5	5	4	5	2	5	2	4	5	2	6	5	4	6	2	6	5	44	27	20	42	32	10
666	1	31	3	3	5	2	5	5	5	6	5	4	3	3	5	4	4	1	2	5	6	3	2	1	5	5	3	6	5	6	3	4	4	4	6	1	4	2	4	4	3	5	6	32	27	29	42	29	10
667	1	30	3	4	5	5	6	6	4	3	6	4	6	6	3	6	3	6	6	3	3	4	6	4	3	5	3	3	4	3	4	3	6	4	2	6	6	6	4	3	4	6	3	35	36	39	25	42	12
668	2	32	3	6	3	3	6	1	6	5	3	1	2	1	1	1	1	1	1	4	6	3	1	1	6	4	1	2	5	3	5	1	6	3	5	6	6	1	4	2	3	1	6	20	27	31	29	20	9
669	1	31	3	4	5	5	4	2	2	6	3	5	4	4	6	4	5	2	2	5	5	4	4	2	5	4	4	5	5	5	5	6	5	5	5	5	6	4	3	6	5	6	6	40	27	36	43	32	12
670	2	20	0	2	3	3	5	5	5	4	3	2	2	2	4	2	5	4	3	3	3	4	2	2	2	5	2	1	2	3	4	4	2	2	4	4	5	3	2	3	5	4	2	31	20	29	26	21	6
671	1	24	1	4	3	2	4	2	5	5	5	1	2	4	4	4	2	3	4	4	5	3	3	3	3	2	1	1	4	5	3	4	2	4	4	2	6	3	6	4	3	3	2	24	34	26	32	18	11
672	2	38	3	4	5	5	3	3	4	4	4	5	4	4	1	2	5	6	3	5	4	4	2	2	4	1	2	4	3	4	5	2	5	4	2	4	4	1	4	4	4	6	6	31	28	29	29	31	9
673	1	36	3	6	6	5	5	4	1	4	2	5	2	4	3	3	6	5	2	5	2	5	3	5	6	5	5	5	5	6	6	3	4	4	6	2	6	2	2	6	6	4	5	39	29	31	42	30	14
674	1	31	3	2	6	5	5	5	1	6	2	5	3	1	5	5	3	3	4	2	6	1	1	1	6	1	6	6	5	6	2	2	4	3	6	6	6	3	2	5	4	6	5	34	19	31	42	30	9
675	2	27	2	1	5	5	6	5	4	5	6	5	2	4	5	4	6	5	1	2	6	5	1	3	3	4	5	5	2	5	6	6	6	4	6	6	6	5	2	6	6	6	6	45	21	43	37	35	9
676	1	45	4	3	5	5	3	3	3	4	4	3	1	2	3	4	4	3	3	3	4	4	2	1	4	3	4	1	1	5	4	5	3	3	4	4	4	3	3	5	3	4	4	31	19	31	33	20	5
677	1	29	2	1	4	2	2	3	4	5	2	2	2	5	4	2	2	2	5	2	2	4	2	2	2	4	2	2	4	4	2	2	3	2	5	5	4	3	4	4	4	4	3	22	27	23	30	20	8
678	1	20	0	3	3	3	5	3	2	2	2	2	3	5	2	4	2	3	3	6	5	6	5	4	5	2	3	6	5	4	2	5	5	6	3	4	6	3	6	3	4	4	6	33	34	26	28	34	15
679	2	24	1	1	4	6	4	5	3	5	6	5	4	4	3	4	5	5	2	4	6	5	6	1	3	5	4	5	4	4	3	6	6	2	6	5	5	4	3	5	4	5	5	39	20	39	34	40	7
680	1	57	4	4	5	5	3	4	2	5	6	3	2	4	5	6	4	3	2	5	6	5	4	3	5	6	4	5	3	5	6	5	5	2	1	6	5	3	2	5	6	5	5	34	22	47	36	31	8
681	2	42	4	3	2	5	5	2	5	5	5	2	2	2	3	5	1	1	6	1	6	5	3	5	3	5	2	5	6	5	6	5	5	6	4	6	5	2	6	5	6	6	5	31	39	44	28	25	17
682	2	34	3	1	3	1	1	4	1	4	4	2	1	3	4	4	2	4	3	2	4	3	3	4	5	4	2	3	1	5	5	4	5	2	4	5	3	4	2	5	5	3	5	20	17	32	32	29	7
683	1	31	3	2	5	5	5	5	3	4	5	6	5	4	5	3	5	6	3	5	5	6	3	4	5	5	5	6	2	4	5	6	6	3	3	4	4	6	3	5	5	5	6	42	24	37	36	43	9
684	1	40	4	2	5	5	4	2	2	4	4	2	2	2	3	3	1	4	3	4	5	4	4	4	3	4	3	5	4	3	4	4	4	5	4	4	4	4	4	4	4	4	5	26	26	33	30	30	13
685	1	33	3	1	5	5	5	3	3	5	3	4	4	3	5	5	5	4	2	5	6	2	4	1	4	4	5	5	4	5	5	4	5	2	5	5	6	3	3	5	5	5	5	36	19	38	39	33	7
686	1	27	2	3	6	5	3	5	2	5	2	5	2	3	4	3	3	5	2	5	5	5	2	4	5	5	3	5	5	5	5	5	4	4	5	5	4	4	3	4	4	5	5	33	26	34	39	32	13
687	2	20	0	4	5	5	3	4	2	5	3	1	3	4	5	4	1	2	5	5	6	4	5	6	5	1	1	1	3	5	6	5	6	5	5	6	5	1	2	4	5	5	4	25	31	36	39	26	14
688	1	34	3	2	5	4	4	1	6	6	4	5	1	3	2	3	4	2	4	5	2	2	1	3	2	4	2	2	2	6	1	6	4	4	1	4	6	1	5	6	3	4	4	33	29	25	33	16	9
689	2	24	1	4	4	4	4	3	4	5	4	5	4	3	3	4	4	3	4	4	4	4	3	4	3	4	4	3	3	4	4	4	5	4	4	4	4	3	4	4	4	4	3	33	30	32	31	27	11
690	1	21	1	4	4	3	4	3	5	3	4	3	1	4	4	4	3	2	5	3	4	3	2	5	3	5	3	3	4	3	4	4	3	5	3	3	3	1	5	3	4	3	5	26	37	31	26	20	14
691	2	41	4	3	4	3	4	2	4	5	5	3	2	3	2	4	1	2	5	4	5	3	3	4	4	3	2	3	4	3	5	5	6	4	3	5	6	4	4	3	4	5	3	29	31	34	28	25	12
692	2	37	3	6	1	6	4	1	6	6	1	1	1	6	6	3	1	1	6	1	1	3	1	6	2	6	1	1	6	4	6	1	1	6	3	6	6	1	6	3	6	3	1	20	48	35	26	8	18
693	1	47	4	5	5	6	5	5	1	4	5	5	5	4	2	6	5	5	1	4	6	3	5	2	5	5	5	3	3	4	3	4	5	2	4	5	4	4	1	3	5	5	2	36	19	41	31	34	7
694	2	26	2	2	4	5	3	2	2	3	3	2	1	3	3	4	1	2	3	4	5	4	1	3	2	5	1	4	4	4	4	3	4	2	3	5	4	3	4	3	5	5	6	23	23	36	26	23	9
695	1	34	3	4	5	1	1	1	1	1	3	1	1	6	6	3	1	2	1	4	3	4	1	1	5	1	1	1	1	5	5	1	6	1	3	1	4	1	2	4	5	1	1	14	17	22	33	14	3
696	2	31	3	1	5	5	5	5	1	5	6	4	5	4	4	5	4	4	3	6	5	5	5	2	6	3	2	3	2	5	5	5	4	2	5	5	4	4	3	5	5	5	4	34	18	39	41	34	6
697	2	43	4	4	6	6	5	5	2	5	6	4	4	4	6	5	4	5	2	6	6	2	5	4	6	5	5	3	2	1	6	5	5	2	5	6	6	6	2	5	6	5	3	36	22	46	40	36	8
698	2	37	3	3	4	5	5	4	3	4	4	3	3	3	4	4	3	4	4	4	4	4	3	3	3	4	3	4	3	3	4	4	4	3	3	5	4	4	3	4	5	4	4	30	25	35	29	30	9
699	2	37	3	3	4	5	5	4	3	4	4	3	3	3	4	4	3	4	4	4	4	4	3	3	3	4	3	4	3	3	4	4	4	3	3	5	4	4	3	4	5	4	4	30	25	35	29	30	9
700	1	43	4	4	4	4	4	3	4	4	4	4	3	3	3	4	3	3	3	3	3	3	3	2	5	4	3	4	3	4	3	4	4	3	3	4	3	3	4	4	4	3	4	27	26	30	30	27	8
701	1	31	3	5	3	5	6	3	5	2	1	3	1	6	1	2	6	1	3	5	6	6	5	6	2	1	3	3	4	3	5	6	3	5	2	5	6	3	5	4	5	5	4	41	39	30	22	23	15
702	1	22	1	5	5	4	2	5	2	6	6	4	4	4	4	5	3	4	1	5	6	4	3	1	3	5	3	5	1	5	2	1	5	3	2	5	3	3	4	6	3	3	5	23	21	36	36	34	5
703	2	25	2	4	4	3	5	3	4	4	2	3	4	5	3	3	3	3	3	2	2	3	3	6	4	4	3	6	4	2	4	4	4	5	3	4	5	4	4	3	3	4	6	30	35	25	25	33	15
704	1	35	3	1	3	3	6	1	3	6	2	2	1	5	6	2	2	1	4	6	1	2	5	5	4	4	3	5	5	5	2	2	5	5	2	5	4	1	4	5	2	4	5	25	32	21	37	24	15
705	2	26	2	3	5	5	2	3	2	4	5	3	2	2	3	5	2	5	4	4	5	3	4	3	4	3	3	3	2	4	5	3	4	3	4	4	3	3	4	4	4	4	4	23	23	36	32	28	8
706	2	36	3	4	5	5	3	4	5	5	5	5	1	4	4	5	5	3	4	2	5	4	2	3	5	5	2	2	5	4	5	6	4	5	5	5	4	3	5	4	4	5	4	34	35	39	34	23	13
707	1	28	2	2	4	5	3	1	2	5	5	2	1	2	4	4	1	6	2	4	4	2	2	2	2	1	1	6	2	3	3	2	4	2	3	4	6	1	5	2	4	1	1	18	19	30	27	22	6
708	2	26	2	4	3	4	2	4	6	5	4	1	2	3	3	4	1	4	4	3	5	3	2	2	2	2	2	3	5	3	4	2	4	6	5	2	5	3	5	4	4	4	4	20	35	29	28	26	13
709	1	19	0	3	4	5	5	5	2	6	5	4	3	3	4	5	4	5	2	1	5	4	2	2	3	5	2	4	4	3	4	4	5	2	5	5	4	4	4	2	4	4	4	31	22	38	28	32	8
710	1	55	4	4	5	5	4	3	4	6	5	5	4	4	4	3	3	2	1	5	6	4	2	4	5	5	1	3	2	5	5	5	5	2	6	5	4	3	2	5	5	5	3	31	23	39	41	25	8
711	1	26	2	2	4	4	4	3	4	5	4	2	2	2	3	5	1	2	4	4	5	5	2	5	5	5	3	3	2	6	4	5	6	4	5	5	4	4	3	4	4	5	4	29	26	36	36	26	11
712	1	31	3	3	6	6	5	1	6	6	3	4	3	6	6	6	2	1	4	5	6	5	4	1	6	6	4	4	2	6	5	6	6	3	5	6	4	3	1	6	5	6	6	36	26	43	46	28	6
713	1	24	1	3	3	1	3	3	3	5	2	3	3	4	4	3	1	4	2	5	5	5	3	4	3	1	2	3	4	3	1	2	4	5	3	2	4	3	3	6	2	3	3	23	28	17	32	26	13
714	2	29	2	4	4	4	4	3	4	4	4	3	3	3	3	4	3	3	4	4	4	3	3	3	3	3	3	3	4	4	4	3	4	3	4	3	3	3	4	3	3	3	4	25	29	29	29	26	10
715	1	20	0	1	5	1	4	2	5	6	4	5	4	3	4	4	1	3	3	5	5	5	4	4	4	4	4	4	4	4	4	5	5	4	5	4	4	3	4	4	1	5	4	33	28	27	37	29	12
716	1	20	0	4	4	5	3	4	1	4	5	2	1	1	3	5	5	5	1	3	6	3	4	1	3	4	2	3	1	3	3	5	3	3	3	4	3	4	3	3	4	4	4	27	15	36	26	28	5
717	2	26	2	2	4	4	2	2	2	5	3	2	4	5	3	3	4	2	3	5	3	5	2	5	3	5	4	2	3	4	5	3	5	2	2	6	6	4	5	2	4	5	3	31	27	33	28	24	10
718	1	42	4	4	5	6	6	1	2	4	4	5	4	4	4	5	4	1	6	4	5	3	4	3	5	4	3	5	2	4	5	4	5	3	3	5	6	6	2	4	5	5	5	36	26	39	33	31	8
719	2	37	3	4	6	4	6	4	4	6	4	4	5	4	5	5	3	3	5	5	6	4	5	4	5	5	3	4	4	6	5	4	5	4	5	4	6	4	3	5	5	5	4	35	32	38	43	34	12
720	1	27	2	2	6	5	6	6	3	6	4	3	3	4	6	6	6	6	3	1	4	6	2	1	6	6	3	3	3	6	3	6	5	4	5	6	6	6	5	2	3	6	5	42	25	37	38	36	8
721	2	22	1	5	5	2	3	1	4	5	4	1	1	5	2	2	1	1	5	6	1	5	2	5	3	1	1	3	5	5	5	5	3	6	3	1	5	3	6	3	3	6	6	27	41	19	32	20	16
722	2	17	0	3	5	3	4	4	2	5	5	3	2	6	5	4	6	2	4	5	6	5	2	4	5	4	5	5	3	5	5	6	5	3	5	6	4	4	2	5	6	6	6	39	27	39	40	30	10
723	1	24	1	2	4	2	6	3	3	5	5	6	6	5	4	5	6	4	4	3	5	6	3	2	3	3	4	4	3	4	5	5	4	3	3	3	6	4	3	5	5	5	5	44	25	33	31	33	8
724	1	24	1	1	6	6	6	6	6	6	6	5	6	6	2	4	5	6	2	1	1	6	5	2	2	6	6	6	6	6	5	5	6	6	6	2	6	6	2	6	2	6	6	45	31	32	35	47	14
725	1	35	3	3	4	6	3	2	1	5	6	6	1	2	4	6	2	2	1	4	6	4	5	1	3	1	2	3	2	3	4	2	6	1	2	5	6	2	5	5	3	4	4	29	16	37	30	25	4
726	2	50	4	1	6	1	1	1	1	6	3	1	2	2	2	6	1	1	1	6	6	5	6	1	6	5	3	5	1	6	6	6	6	1	6	5	5	6	1	6	6	6	3	28	9	38	44	30	3
727	1	35	3	5	4	5	3	2	6	5	4	2	4	4	4	4	1	3	3	5	6	3	5	4	2	5	1	4	5	4	5	4	5	4	3	6	2	2	5	4	4	4	4	20	36	39	31	29	13
728	2	49	4	4	4	5	1	1	2	2	6	1	1	5	2	2	1	6	2	1	1	2	1	1	5	5	1	1	1	6	4	1	5	1	6	2	1	1	5	5	6	2	1	10	21	31	31	17	3
729	2	39	3	1	2	4	3	3	5	3	2	1	1	3	5	4	2	1	6	4	5	2	1	4	1	3	1	1	5	1	5	2	1	4	5	5	2	1	6	2	4	3	1	16	34	32	23	10	13
730	1	26	2	4	3	4	4	5	4	6	6	3	6	4	4	3	6	1	1	6	5	6	1	6	1	6	1	1	6	1	6	6	6	6	1	6	6	6	3	6	6	6	6	38	34	42	28	32	18
731	1	26	2	6	6	4	4	3	4	6	1	4	4	3	5	3	4	1	3	5	6	4	5	2	4	4	4	4	3	4	3	5	5	2	5	3	6	3	3	6	4	6	6	37	26	28	41	31	7
732	2	28	2	2	5	5	5	5	1	6	5	2	3	5	5	4	1	6	1	6	6	5	5	5	5	5	1	5	2	5	5	5	6	5	5	5	5	6	2	5	6	6	6	30	23	41	42	42	12
733	1	27	2	1	4	2	2	3	3	5	2	5	2	1	3	3	5	1	5	4	4	4	2	3	4	1	4	3	4	4	3	3	3	3	2	3	6	2	4	4	3	5	3	34	24	21	30	19	10
734	2	26	2	2	4	1	3	5	1	6	5	2	2	2	3	5	2	2	4	2	5	2	2	4	3	1	1	1	1	3	2	4	1	3	2	3	3	2	5	5	3	2	3	19	22	25	28	18	8
735	1	39	3	1	4	6	1	1	3	6	6	1	1	4	6	4	1	1	1	6	6	6	1	1	6	4	3	5	1	6	5	4	5	4	4	5	3	3	5	4	6	3	5	22	20	42	42	22	6
736	1	35	3	2	5	4	5	1	3	3	5	5	3	4	3	2	4	2	4	5	1	5	5	3	3	4	5	5	4	4	5	5	5	4	3	5	5	4	2	5	6	5	5	39	26	32	31	30	11
737	1	24	1	4	3	4	4	1	6	4	5	3	1	4	3	3	3	1	6	3	3	4	2	4	3	3	3	4	4	4	4	4	4	4	3	4	4	1	6	2	4	3	4	28	38	30	25	18	12
738	1	30	3	3	2	4	1	5	3	4	6	3	5	4	1	5	1	5	6	3	3	6	1	5	2	6	1	4	4	6	5	3	6	5	3	6	5	5	6	2	6	6	6	26	36	41	23	37	14
739	1	42	4	3	5	4	2	3	1	5	4	4	2	2	4	2	4	4	2	3	5	6	3	2	3	4	4	3	4	6	3	5	5	2	5	5	5	2	1	5	2	5	2	35	17	29	36	24	8
740	2	26	2	1	3	3	2	1	6	5	6	3	1	5	3	2	1	1	3	1	6	2	1	2	1	5	1	1	3	2	3	3	5	5	2	5	5	1	1	2	5	5	6	22	26	35	19	17	10
741	1	26	2	2	4	5	2	4	4	4	4	2	2	4	2	4	1	2	5	3	3	5	1	4	5	4	1	4	4	3	4	5	4	2	4	4	3	2	4	1	4	4	1	23	29	32	26	20	10
742	2	24	1	2	3	5	6	1	5	6	4	2	3	6	6	6	1	1	6	6	6	5	3	4	6	1	6	3	6	6	6	6	6	6	1	6	6	2	4	6	6	4	6	36	39	40	40	25	16
743	1	26	2	4	6	5	3	2	4	5	5	3	3	4	5	5	3	3	2	5	4	5	3	2	5	4	4	4	4	5	4	3	4	4	5	4	4	2	2	4	4	4	4	29	26	35	40	25	10
744	2	45	4	3	4	5	4	1	2	4	4	2	1	3	5	2	2	1	3	4	3	2	3	3	5	5	1	2	3	4	3	2	2	3	5	4	4	1	4	5	3	1	1	18	24	29	36	12	9
745	2	19	0	4	5	5	6	2	3	2	4	6	4	5	3	5	5	3	1	4	5	4	2	4	4	6	6	6	1	5	6	6	4	2	5	5	5	1	3	1	6	6	6	44	23	42	29	28	7
746	1	31	3	6	6	4	6	1	6	6	6	1	1	6	6	5	1	1	6	6	2	6	2	6	6	1	2	4	6	6	5	6	2	6	5	3	6	2	6	6	6	6	6	34	48	32	47	19	18
747	2	26	2	5	3	4	4	5	4	4	5	2	4	4	2	6	2	4	4	3	5	4	3	5	3	4	2	2	4	3	5	3	5	2	3	5	4	4	4	3	5	3	2	24	32	39	24	29	11
748	1	24	1	4	5	3	6	1	6	6	3	3	1	5	5	5	5	1	6	5	3	4	1	6	4	5	1	3	6	6	6	4	5	6	1	3	5	1	4	4	6	4	5	32	43	34	36	18	18
749	2	17	0	1	4	5	6	3	1	6	6	6	4	2	1	5	4	6	4	4	6	6	6	1	3	5	6	6	1	5	6	6	3	3	4	6	6	6	2	1	5	6	6	46	15	44	28	40	5
750	2	21	1	2	5	4	2	5	1	6	6	2	2	6	5	5	6	1	4	6	6	4	2	5	6	6	1	2	5	6	6	5	5	5	5	6	6	2	3	2	5	6	4	32	31	44	41	23	15
751	1	29	2	3	2	6	6	6	1	6	1	3	1	1	4	3	1	6	1	6	6	2	1	1	2	2	1	2	2	1	6	6	5	6	6	6	6	1	4	6	6	6	6	31	19	36	33	28	9
752	1	48	4	2	4	3	4	3	3	5	5	2	4	3	5	5	5	3	3	6	5	3	2	3	6	5	1	1	3	6	5	4	4	3	6	5	3	2	4	5	6	3	1	25	24	39	43	20	9
753	2	31	3	1	6	5	5	4	4	4	4	3	3	4	4	4	3	3	3	5	4	4	3	3	4	4	3	4	2	5	4	4	4	3	5	4	3	3	2	4	3	3	4	28	22	32	37	28	8
754	1	21	1	3	5	2	6	3	1	5	5	5	4	4	5	4	4	2	2	2	5	6	5	5	3	6	4	4	2	5	6	6	5	5	3	6	6	4	2	6	6	6	5	43	24	40	34	32	12
755	1	24	1	6	3	3	5	4	4	5	2	1	3	2	1	4	6	2	6	4	1	6	2	6	3	5	1	3	6	5	5	5	4	6	2	3	2	3	4	2	5	4	3	30	40	28	25	24	18
756	2	29	2	3	4	4	4	6	1	3	4	1	5	4	4	6	3	4	6	6	6	6	5	6	5	5	1	3	6	6	6	6	6	6	4	6	6	6	4	6	6	6	6	33	36	43	38	41	18
757	1	34	3	5	3	5	4	3	4	2	6	2	2	2	5	6	3	3	5	6	6	5	1	5	3	5	3	5	3	4	1	4	4	3	6	1	5	5	4	5	5	5	5	31	31	35	34	28	11
758	1	36	3	1	5	5	4	6	1	5	2	5	5	2	5	5	4	6	1	5	5	3	5	1	5	5	4	4	1	5	4	2	6	2	6	6	4	6	2	5	4	5	4	31	11	36	41	42	4
759	2	32	3	3	6	5	6	2	1	5	4	4	1	5	3	4	1	1	4	3	5	2	1	1	6	3	4	3	1	6	2	6	3	4	4	3	5	1	4	1	6	3	6	31	23	32	34	18	6
760	2	49	4	1	5	5	5	3	1	5	5	5	3	3	5	5	5	2	2	5	5	6	6	1	4	5	5	4	2	5	6	2	5	1	5	6	6	5	2	5	5	6	6	40	13	42	39	34	4
761	1	46	4	3	3	4	4	4	3	4	4	2	2	3	5	4	2	5	3	4	5	4	3	3	3	4	2	4	4	4	4	4	4	4	3	4	5	4	4	4	4	4	4	27	27	33	30	30	11
762	2	26	2	4	4	5	6	4	2	5	6	4	3	5	3	6	5	3	2	1	5	5	6	4	6	6	5	6	4	6	6	5	5	6	3	5	5	1	3	5	6	6	6	41	30	45	33	34	14
763	2	31	3	1	4	4	3	1	4	6	5	3	3	5	5	4	4	2	3	4	3	5	1	1	4	3	1	3	5	4	6	4	3	2	4	5	2	1	5	5	5	2	3	24	26	35	36	17	8
764	2	32	3	3	5	5	5	3	4	4	4	4	2	3	3	4	3	4	4	4	4	2	2	3	3	4	3	3	4	3	4	4	4	6	4	5	4	4	4	4	6	4	3	29	31	36	30	25	13
765	1	47	4	4	5	3	5	3	4	5	5	4	2	4	4	3	3	3	3	5	5	4	3	2	3	2	4	3	2	5	3	4	5	4	5	3	4	2	2	5	4	4	3	32	25	28	37	24	8
766	2	40	4	4	4	4	3	3	4	4	5	2	1	3	4	5	1	2	4	5	5	4	1	4	3	3	1	2	3	2	5	4	2	3	5	4	2	2	3	4	4	3	4	20	28	35	31	17	10
767	1	30	3	4	6	4	6	2	1	5	4	6	4	4	5	6	6	1	1	5	6	6	5	5	5	5	6	3	1	6	5	6	5	4	6	4	6	4	1	5	5	6	5	48	21	39	43	29	10
768	2	45	4	1	1	6	1	6	4	6	3	6	2	6	4	3	6	1	4	6	6	6	3	4	6	1	4	4	5	6	6	4	6	4	6	4	4	4	3	6	6	6	5	37	31	35	41	31	13
769	2	34	3	1	5	3	4	2	4	4	5	3	2	3	4	5	3	2	4	5	5	3	3	3	5	4	2	3	2	3	3	4	5	3	5	4	4	3	4	5	4	5	4	28	24	33	36	24	8
770	1	23	1	1	6	3	1	6	1	4	4	6	4	1	6	4	6	3	1	6	6	6	6	1	6	3	6	6	2	6	3	6	6	1	4	6	1	1	1	6	3	6	6	38	9	32	44	38	4
771	1	40	4	1	6	3	3	1	6	5	3	1	1	6	6	4	1	1	6	6	6	2	3	6	6	3	1	1	1	4	4	1	3	4	6	3	6	1	6	1	4	1	1	16	36	30	40	12	11
772	1	47	4	4	5	3	3	4	2	5	4	2	2	4	6	5	1	5	2	5	3	4	3	2	5	5	2	5	4	5	3	3	2	2	5	5	5	5	2	4	3	4	5	24	22	31	40	31	8
773	1	41	4	1	6	5	2	2	2	6	4	3	2	2	5	5	2	4	3	4	6	5	3	2	4	1	3	5	3	4	4	6	5	3	2	5	5	5	4	5	5	5	5	31	20	35	36	31	8
774	2	23	1	4	2	2	6	3	1	2	1	1	1	6	2	4	1	5	6	2	6	4	3	3	2	1	1	6	6	3	5	5	5	3	4	4	6	5	5	2	6	6	5	30	34	29	19	33	12
775	2	47	4	5	6	5	5	1	1	6	3	4	3	4	6	3	3	2	2	5	6	4	5	1	6	5	4	4	1	6	5	4	6	2	6	6	5	3	5	6	6	6	6	35	21	39	47	30	4
776	1	41	4	4	5	5	5	5	2	4	6	3	2	4	5	2	3	3	4	5	6	5	4	3	2	6	3	4	2	5	5	6	6	6	5	6	5	5	2	4	5	5	5	35	27	41	35	34	11
777	1	45	4	3	5	5	4	5	5	6	6	5	4	5	6	4	6	4	3	6	6	6	3	4	4	4	3	6	3	5	6	4	4	3	4	5	6	4	3	4	4	5	6	39	29	40	40	36	10
778	1	27	2	5	6	1	4	1	1	3	6	6	1	6	1	4	6	1	6	4	5	6	1	1	6	1	4	6	4	6	6	6	1	6	6	1	6	1	6	4	6	4	6	42	35	30	36	18	11
779	2	31	3	2	3	5	2	1	3	5	3	1	2	4	5	3	1	4	4	2	5	3	2	5	5	5	2	1	5	3	5	2	3	5	5	5	5	3	2	3	4	3	1	19	30	35	31	17	15
780	1	37	3	2	2	2	2	1	1	5	6	4	1	1	4	6	5	2	4	6	6	4	1	4	5	2	4	4	4	6	3	4	4	6	5	3	4	1	6	6	2	3	3	30	28	30	39	17	14
781	2	30	3	6	3	3	5	1	6	4	4	2	1	6	4	5	1	1	6	6	4	5	3	6	6	2	2	6	6	6	6	4	4	6	5	2	6	1	1	6	6	3	6	28	43	32	40	23	18
782	2	30	3	3	3	4	6	5	3	3	6	1	4	4	1	1	4	1	2	6	6	2	6	3	1	5	1	4	4	2	1	2	6	1	5	4	6	1	2	4	5	5	4	27	22	32	25	31	8
783	2	36	3	1	2	2	1	1	6	6	1	6	2	2	2	1	6	4	6	3	6	4	6	3	3	3	1	3	6	6	6	1	6	6	6	6	6	6	6	1	6	6	3	31	36	31	29	31	15
784	2	43	4	2	5	3	5	2	4	3	5	5	5	5	5	4	5	2	2	3	5	2	3	2	5	5	5	5	5	5	5	4	5	5	6	5	5	2	4	5	5	5	5	36	29	37	37	29	12
785	2	23	1	1	3	5	4	1	1	3	5	4	2	5	3	5	3	2	4	2	6	5	3	4	2	5	3	4	3	3	5	4	5	4	4	5	6	3	4	3	4	5	5	34	26	40	23	25	11
786	1	22	1	2	4	4	5	4	1	5	3	4	5	4	4	4	4	5	3	4	4	4	4	3	4	4	5	5	4	5	4	4	4	3	5	5	5	5	3	4	3	5	5	36	23	31	35	37	10
787	2	38	3	2	3	1	1	6	3	5	6	4	5	4	3	6	3	6	2	5	6	5	3	2	5	6	2	5	5	4	6	6	5	2	6	6	4	5	2	5	6	6	5	31	22	43	36	40	9
788	1	46	4	2	4	4	4	2	4	5	5	1	1	2	5	2	1	2	2	5	5	5	3	4	1	4	2	3	4	5	3	3	5	4	5	4	4	2	4	5	2	3	4	23	26	29	35	22	12
789	1	39	3	3	4	5	4	2	6	5	4	3	1	4	5	4	2	1	6	6	6	5	2	5	5	4	1	5	6	5	5	5	5	6	4	4	4	4	4	6	5	5	5	29	40	37	40	25	17
790	1	44	4	2	3	4	2	1	4	5	4	2	2	2	4	2	2	1	4	4	5	2	3	2	3	4	1	2	4	2	4	2	3	4	1	4	4	2	2	4	4	3	4	18	24	31	26	18	10
791	1	44	4	4	3	4	2	3	4	5	6	1	2	4	6	4	1	1	2	6	6	5	1	3	5	4	2	4	4	4	5	5	5	4	6	5	5	2	2	5	5	5	4	26	27	39	40	22	11
792	2	35	3	1	6	5	5	1	4	6	5	6	6	6	5	5	4	1	2	5	5	4	5	4	5	5	4	5	1	5	6	6	6	4	5	6	6	1	1	6	6	6	5	41	23	43	43	30	9
793	1	29	2	5	5	3	3	3	2	5	1	4	6	2	3	1	6	3	2	6	6	6	6	6	5	1	5	6	6	5	1	6	5	3	5	2	6	2	2	5	1	6	6	42	28	16	39	37	15
794	1	35	3	5	6	5	6	2	5	4	3	4	4	4	4	3	4	4	4	4	4	5	3	3	5	3	4	6	4	4	3	4	4	6	4	4	5	4	3	4	4	6	6	38	34	29	35	33	13
795	1	23	1	5	4	5	5	5	1	3	5	4	5	2	3	4	5	5	3	2	5	5	4	1	5	5	5	3	3	4	5	5	5	4	5	6	4	5	2	3	5	5	4	38	21	40	29	36	8
796	2	26	2	1	5	5	5	1	6	6	6	3	1	5	1	2	1	4	3	5	6	5	1	4	3	1	1	1	4	3	3	4	3	1	3	6	6	3	6	3	4	5	5	30	30	33	29	19	9
797	1	32	3	1	5	4	5	2	2	5	5	4	3	2	5	5	2	2	2	5	2	5	4	2	5	4	4	4	2	5	4	5	5	3	5	5	5	3	3	6	3	4	4	34	17	32	41	27	7
798	1	47	4	1	1	5	1	1	1	5	5	4	2	5	4	5	1	2	2	6	6	4	5	1	5	4	1	4	1	5	5	5	5	4	6	4	3	1	4	6	5	4	4	23	19	39	38	24	6
799	1	23	1	4	1	1	6	1	6	1	4	5	1	6	1	3	1	1	4	2	6	5	1	6	4	1	1	4	6	3	6	4	6	6	5	5	1	1	5	1	6	3	5	26	43	32	18	20	18
800	2	24	1	1	3	4	3	5	5	4	3	3	3	4	4	3	4	3	3	3	3	3	1	4	1	2	1	1	3	3	3	2	3	6	3	6	2	2	4	4	4	4	3	22	30	28	25	21	13
801	1	32	3	4	2	6	3	4	6	6	6	4	1	6	4	6	4	1	3	6	4	6	1	6	5	6	4	6	5	6	6	6	4	5	3	4	6	1	6	6	6	5	5	38	41	44	38	23	16
802	2	31	3	3	2	3	5	2	5	2	3	2	2	5	2	2	2	2	5	5	2	5	2	5	2	2	2	2	2	2	4	5	3	4	3	2	5	2	2	4	4	4	3	30	31	22	22	18	11
803	1	33	3	1	5	1	6	4	4	6	1	4	5	3	3	4	5	5	1	6	6	6	6	3	5	4	3	6	3	5	3	6	6	4	6	4	6	5	2	6	3	6	6	42	21	26	42	43	10
804	2	18	0	4	4	3	3	4	5	2	3	2	2	5	4	3	1	3	4	1	3	4	5	6	3	1	1	2	5	2	3	2	2	5	3	2	2	2	5	1	5	4	1	19	39	23	20	21	16
805	1	45	4	1	6	6	3	1	5	6	1	1	1	4	5	3	1	1	1	6	4	2	1	1	6	5	6	1	2	5	5	4	2	1	2	5	3	1	1	5	5	4	4	24	16	34	41	12	4
806	1	39	3	2	5	5	3	1	4	6	6	3	2	1	4	5	1	1	2	6	6	3	3	6	3	1	1	4	4	4	2	4	3	6	4	6	4	1	1	6	6	4	4	23	26	37	38	19	16
807	1	32	3	1	5	6	4	3	1	6	6	4	5	1	6	5	4	3	2	6	6	5	5	1	5	5	4	5	1	5	4	5	2	1	6	6	4	4	2	6	5	4	5	34	10	43	45	32	3
808	2	49	4	2	5	5	5	2	2	5	5	2	5	3	5	3	1	2	2	5	5	3	4	3	5	3	2	2	2	5	5	3	4	3	2	4	3	1	5	5	4	3	3	22	22	34	37	23	8
809	1	27	2	6	3	6	5	6	5	4	6	6	6	6	3	1	4	6	6	6	6	6	6	6	1	5	6	6	6	6	6	3	6	5	1	6	6	6	6	4	6	3	6	39	46	42	28	48	17
810	1	37	3	3	5	5	4	3	6	5	4	3	1	4	4	5	4	1	6	5	6	5	3	4	5	4	3	4	5	5	5	4	4	4	5	4	5	3	6	4	4	4	4	32	38	37	38	23	13
811	1	36	3	5	2	6	4	3	6	5	4	2	1	6	5	5	3	3	5	4	6	5	2	6	5	1	2	6	5	6	5	5	5	5	5	2	6	2	5	5	5	4	5	31	43	34	37	27	16
812	1	39	3	4	6	6	4	1	6	6	6	4	1	4	6	5	2	1	4	6	6	3	4	2	4	6	3	2	4	6	6	5	5	3	6	6	4	2	3	6	6	6	5	31	30	47	46	21	9
813	1	35	3	1	1	1	6	1	1	3	4	1	1	4	4	3	1	1	1	4	3	3	1	1	1	6	1	1	6	6	6	1	6	4	1	6	6	1	6	6	4	6	1	25	24	33	26	13	11
814	1	56	4	4	1	1	4	6	1	5	3	1	4	2	5	3	1	4	1	5	4	2	5	1	3	2	1	6	1	2	4	4	5	1	1	5	6	3	1	5	3	5	1	24	12	25	27	34	3
815	1	36	3	1	6	6	6	5	1	3	6	1	1	1	3	5	1	4	1	1	1	1	1	1	6	3	1	1	1	6	3	3	6	1	4	6	3	1	1	3	1	3	1	19	8	31	32	20	3
816	2	27	2	2	3	5	4	5	6	5	2	1	4	4	1	3	1	4	1	1	6	3	5	4	4	1	1	4	6	4	4	5	6	6	2	5	5	5	6	2	4	2	4	22	35	30	22	37	16
817	2	25	2	2	4	3	3	1	3	5	3	2	1	5	4	2	2	2	5	4	2	4	3	5	2	3	1	5	4	4	4	3	5	4	3	2	5	1	6	4	2	4	6	24	34	21	30	24	13
818	2	28	2	1	5	4	3	1	4	4	3	3	1	6	3	4	3	1	4	6	3	3	2	6	4	3	3	3	4	3	4	6	3	4	3	4	4	1	3	4	5	3	6	28	32	30	32	18	14
819	1	25	2	3	5	2	5	4	3	5	2	4	4	4	5	4	5	6	2	6	6	5	3	2	5	3	4	6	1	5	3	4	3	1	5	2	5	3	4	6	5	4	5	36	20	27	42	34	4
820	1	47	4	1	5	5	5	2	2	5	5	5	3	2	4	4	4	2	4	4	3	6	5	5	4	4	5	5	4	4	2	6	5	5	4	3	5	2	4	5	4	5	4	41	27	30	35	28	14
821	2	35	3	2	2	6	6	2	6	2	5	2	5	6	3	5	5	5	5	6	6	6	1	2	1	6	2	6	5	5	6	5	3	5	2	6	4	6	2	6	6	6	6	36	33	46	27	34	12
822	1	30	3	4	4	4	4	3	4	3	3	3	4	4	3	3	3	3	4	3	4	4	4	4	3	4	3	3	4	3	4	3	4	4	3	4	4	4	4	3	4	3	3	27	32	30	25	28	12
823	1	34	3	1	6	4	4	4	2	6	3	5	2	2	6	3	6	4	1	6	4	3	4	1	5	4	4	4	4	4	4	3	6	1	4	5	6	6	1	5	5	5	5	36	13	32	42	35	6
824	1	21	1	2	6	5	6	2	1	5	5	6	5	6	2	3	6	5	1	6	6	6	6	2	6	6	6	6	1	6	4	6	6	6	6	6	6	6	5	6	5	6	6	48	24	40	43	42	9
825	1	35	3	5	5	4	6	2	1	5	5	2	2	2	5	5	1	1	1	6	5	2	5	2	5	2	1	2	2	6	5	2	5	5	5	4	5	2	5	5	5	5	5	24	23	35	42	24	9
826	1	36	3	4	6	1	1	1	5	6	1	6	1	1	1	1	1	1	1	6	6	1	1	5	6	5	6	5	1	6	5	5	5	6	6	2	5	1	2	6	5	6	4	31	25	26	43	19	12
827	1	40	4	4	5	5	5	2	2	5	4	4	5	4	5	5	4	4	4	5	5	2	2	2	5	5	5	5	4	5	5	5	5	5	5	5	5	5	4	6	5	4	2	34	29	39	41	30	11
828	1	46	4	2	1	3	1	1	3	6	2	1	2	4	3	6	1	5	5	4	5	4	2	2	5	3	1	3	3	2	6	5	5	5	5	5	3	2	2	6	5	3	5	19	26	35	32	25	10
829	1	25	2	1	1	6	1	1	6	1	1	1	1	6	4	1	4	1	1	1	1	1	1	1	6	6	1	4	6	6	1	5	1	1	1	4	6	1	6	1	1	3	4	22	28	21	21	14	8
830	1	27	2	3	3	6	6	2	6	4	1	2	6	6	2	1	1	1	6	1	5	6	1	6	2	6	1	6	6	2	1	3	2	4	3	6	6	6	6	3	1	6	6	31	43	27	20	30	16
831	2	24	1	2	2	3	3	5	4	4	5	4	4	5	5	4	4	3	3	4	3	4	3	4	3	4	3	4	4	5	3	4	5	3	3	4	4	3	3	4	4	5	3	31	28	30	30	30	11
832	2	23	1	4	3	3	2	4	4	4	5	1	4	4	4	4	3	3	5	2	6	3	3	1	4	5	4	4	6	4	4	6	5	6	2	5	3	3	4	3	4	4	3	26	34	36	26	29	13
833	1	51	4	2	4	2	4	3	2	3	5	3	3	5	2	4	2	6	1	2	4	6	2	5	5	2	4	2	2	4	3	5	3	2	3	2	5	2	1	4	4	5	3	34	20	26	27	24	9
834	2	49	4	6	4	6	6	1	4	4	5	1	1	5	5	5	2	2	5	4	4	6	5	4	4	3	2	2	4	5	6	4	5	5	6	5	6	1	5	4	6	5	1	32	38	40	36	18	13
835	1	39	3	2	3	6	5	2	2	5	5	2	5	4	5	6	2	5	4	4	6	3	2	2	2	5	2	2	3	2	5	3	5	5	3	4	4	4	3	4	5	5	5	26	25	42	28	30	10
836	2	21	1	4	4	5	5	5	3	2	6	3	2	4	4	5	3	4	4	1	5	2	2	2	3	5	1	1	2	2	5	4	5	4	4	6	4	2	5	2	5	4	1	26	28	42	22	22	8
837	2	26	2	3	4	4	6	2	3	3	6	5	2	2	4	6	4	1	5	5	4	6	4	2	1	5	5	4	1	3	6	6	4	3	1	6	5	2	5	3	6	5	4	42	24	43	24	23	6
838	2	23	1	1	1	4	2	1	1	1	6	6	1	6	1	6	1	1	6	4	6	4	1	1	1	4	1	1	1	1	1	1	1	6	1	5	6	1	6	1	6	1	6	22	28	38	11	13	8
839	1	43	4	6	5	6	4	2	6	6	1	2	5	1	6	2	2	2	1	4	4	5	4	1	5	5	4	4	4	5	3	6	5	5	5	5	6	5	5	4	3	6	5	35	29	29	40	32	10
840	1	42	4	2	6	6	6	4	5	5	5	6	5	2	2	5	6	4	2	6	6	6	6	2	6	5	6	5	4	5	6	6	6	5	2	6	6	6	2	6	6	6	5	48	24	45	38	41	11
841	1	44	4	2	5	2	6	4	4	3	3	4	4	4	3	3	3	3	3	4	3	3	3	3	3	4	3	4	3	4	4	4	5	3	2	4	6	3	1	4	4	4	6	33	23	27	28	32	9
842	2	30	3	2	3	3	5	4	3	2	5	3	1	4	2	5	2	3	3	2	4	3	3	3	2	2	1	3	4	2	4	3	5	5	2	3	5	3	4	2	2	4	4	26	28	28	17	26	12
843	1	39	3	5	3	5	5	3	4	4	5	3	4	5	3	5	4	4	4	4	6	6	6	6	5	4	3	4	5	5	6	5	5	5	5	5	6	6	4	4	5	6	5	38	38	41	33	37	16
844	1	46	4	1	1	5	4	5	2	5	4	4	3	3	5	4	3	5	2	5	5	3	5	2	5	5	3	4	2	1	4	5	5	2	5	5	4	4	2	5	4	5	4	31	16	36	32	35	6
845	2	51	4	1	4	5	6	1	1	3	3	6	1	1	2	6	5	1	1	6	6	4	4	1	4	5	4	1	1	2	6	6	6	1	6	6	5	5	6	6	6	6	4	42	13	43	33	23	3
846	1	31	3	4	4	6	5	6	4	5	6	4	6	3	3	6	4	6	3	5	6	5	6	1	4	6	3	5	3	4	2	6	6	4	4	6	4	5	3	5	4	5	4	36	25	42	34	44	8
847	1	42	4	6	5	5	4	3	6	3	4	5	5	4	2	3	4	3	3	3	4	5	5	4	2	4	5	5	5	4	5	3	6	3	4	4	6	4	2	3	3	5	5	37	33	32	26	36	12
848	2	32	3	5	2	4	6	1	3	5	4	2	3	4	4	5	2	2	3	6	4	5	4	5	5	4	1	5	3	5	5	6	5	5	6	4	6	1	5	6	6	4	6	32	33	36	39	27	13
849	2	43	4	1	5	6	6	6	3	3	6	1	4	1	3	5	2	6	1	4	3	6	1	1	3	6	1	1	1	4	6	6	6	1	3	6	6	6	1	4	6	6	1	34	10	44	29	31	3
850	1	35	3	5	3	2	1	1	4	1	4	1	1	6	1	3	1	1	3	6	6	3	1	1	1	4	1	6	4	1	1	6	1	4	3	4	6	1	6	4	1	6	6	25	33	25	20	18	9
851	1	21	1	3	6	6	4	1	5	5	6	3	2	5	3	5	2	2	4	5	4	3	1	1	3	5	2	3	6	5	5	6	3	5	2	5	6	1	5	5	5	5	5	31	34	41	34	18	12
852	2	29	2	1	5	5	6	1	1	6	2	1	1	6	6	2	1	1	6	5	6	6	4	5	5	6	1	5	1	6	4	6	6	1	6	6	4	1	2	5	5	6	5	31	23	36	44	24	7
853	1	47	4	1	4	4	4	1	1	6	4	4	3	4	6	3	1	1	3	4	6	4	4	4	4	4	3	4	4	3	4	4	4	4	6	4	6	4	3	6	4	5	6	31	24	33	39	27	12
854	1	28	2	2	5	3	3	2	2	5	5	5	2	2	5	5	4	3	2	5	5	5	3	4	5	3	5	5	3	5	5	5	5	2	5	3	5	2	5	5	5	5	5	37	22	34	40	27	9
855	1	20	0	1	5	5	2	4	6	5	4	2	1	6	1	3	4	3	4	4	5	5	1	1	3	2	1	3	3	4	4	3	3	1	2	2	2	1	5	1	6	5	6	24	27	31	25	22	5
856	1	37	3	4	5	2	4	1	1	6	1	4	1	4	4	2	4	3	2	6	3	5	5	1	5	4	1	5	1	5	4	4	5	2	4	4	4	4	2	5	2	2	5	28	17	22	40	29	4
857	1	32	3	5	5	1	6	1	6	4	6	2	5	1	1	5	1	2	5	5	6	6	4	6	6	5	5	5	5	5	5	2	5	6	2	5	6	4	5	1	6	5	6	33	39	39	29	32	17
858	2	19	0	4	5	4	3	3	4	4	3	4	3	3	4	4	4	2	4	5	4	4	3	3	5	3	3	5	3	4	3	4	4	2	4	4	3	4	4	4	3	4	6	29	27	28	35	30	8
859	1	18	0	2	3	2	6	2	6	6	5	1	1	6	6	1	1	1	4	2	1	6	2	6	1	1	1	1	5	5	6	1	6	1	5	2	6	1	1	3	2	5	1	27	31	20	31	15	12
860	1	20	0	4	5	5	6	3	2	5	4	4	4	4	5	4	5	4	1	5	4	4	4	3	5	5	6	5	2	6	3	5	5	3	5	5	5	3	3	5	4	5	5	40	22	34	41	33	8
861	2	32	3	5	4	5	6	5	4	6	2	5	5	2	5	1	4	2	6	6	6	6	6	2	4	2	4	5	1	4	5	2	6	1	1	5	6	6	3	4	2	6	4	39	24	28	34	39	4
862	2	33	3	2	5	2	1	5	3	5	4	1	1	4	5	4	1	4	2	6	6	2	2	5	5	3	1	1	4	6	6	2	4	6	4	3	4	5	2	5	6	2	4	14	28	34	41	26	15
863	2	34	3	2	5	5	3	4	2	5	4	3	3	2	4	4	2	4	3	5	4	4	3	3	5	5	3	3	3	4	4	5	5	3	5	5	3	3	3	5	2	3	3	26	21	33	38	28	9
864	2	33	3	5	5	2	2	2	5	6	2	2	3	5	6	3	2	2	6	5	5	3	6	6	5	3	2	2	5	3	6	3	6	6	3	5	3	3	6	3	6	3	3	20	44	32	36	27	17
865	2	37	3	1	5	3	3	1	1	3	4	3	2	3	4	3	1	1	3	6	5	3	4	1	3	1	1	1	3	5	5	3	4	1	3	3	4	1	3	5	4	4	1	22	16	28	34	15	5
866	1	28	2	1	3	2	6	3	6	5	5	2	4	3	4	6	2	2	4	5	6	5	3	1	5	3	3	6	5	4	3	5	4	4	4	5	5	3	5	5	5	4	4	32	29	35	35	29	10
867	1	45	4	2	2	2	6	3	1	5	2	6	6	6	4	2	6	1	1	5	5	4	4	5	6	4	6	6	4	6	4	5	3	4	6	4	6	3	5	6	4	5	6	44	28	27	40	32	13
868	1	31	3	6	5	5	5	4	6	5	5	1	4	6	4	4	1	4	6	6	6	4	4	5	5	6	3	4	5	6	6	6	6	5	4	6	5	5	5	5	5	6	3	31	44	43	40	34	15
869	2	43	4	1	4	5	6	6	1	6	5	5	3	1	6	5	4	1	1	6	2	2	4	1	5	6	4	6	1	6	5	6	4	1	6	6	6	6	1	6	5	6	6	39	8	39	45	36	3
870	1	26	2	6	3	2	4	1	3	3	2	3	1	6	6	2	3	1	4	6	5	6	2	3	3	1	3	6	6	4	6	6	6	6	3	5	5	1	5	6	5	6	6	36	39	28	34	24	15
871	2	29	2	6	3	4	3	6	6	3	1	6	6	2	3	1	6	6	6	2	6	6	6	3	4	1	3	3	3	6	4	4	6	6	6	3	6	6	4	5	6	4	4	38	36	26	32	43	12
872	1	31	3	1	4	2	4	1	2	6	3	2	1	1	6	2	1	1	3	6	3	2	2	1	3	1	1	5	1	5	4	6	4	2	1	2	3	1	2	6	3	4	4	23	13	20	37	19	4
873	2	33	3	1	6	2	3	4	1	6	4	4	1	6	6	5	3	4	3	5	5	5	2	5	6	3	4	4	4	6	4	4	4	2	6	3	3	3	6	4	4	5	6	31	28	30	45	28	11
874	1	28	2	1	3	4	1	1	6	3	6	1	1	2	3	6	1	2	6	2	6	1	2	5	1	4	1	4	6	2	6	1	5	6	4	5	4	2	6	4	6	2	5	12	38	43	22	22	17
875	1	37	3	1	5	5	1	3	1	5	6	4	1	2	5	4	2	2	2	5	3	5	1	3	3	5	4	3	3	3	3	5	3	4	4	5	5	1	5	2	5	5	4	31	21	36	32	18	10
876	2	27	2	4	2	4	4	1	4	4	2	1	4	4	4	4	1	1	5	6	4	4	3	3	1	3	1	4	4	3	3	3	6	4	3	5	3	1	4	4	3	4	4	21	32	28	27	24	11
877	1	19	0	5	6	4	3	2	5	6	3	6	4	3	6	5	3	1	1	6	6	6	3	6	5	4	5	1	4	6	5	6	5	4	6	5	6	4	5	6	3	6	1	41	33	35	47	21	14
878	1	30	3	2	5	4	3	4	5	5	5	2	2	3	5	4	1	4	3	4	6	5	3	2	5	5	1	3	1	2	6	6	5	4	3	5	4	3	1	5	6	5	3	27	21	41	34	27	7
879	1	40	4	2	4	6	5	2	2	4	3	4	1	4	4	4	4	1	2	4	3	4	1	2	4	4	3	4	4	4	3	4	4	4	3	4	4	2	1	4	4	4	4	32	21	31	31	19	10
880	1	36	3	4	2	1	6	6	6	4	1	1	1	3	4	1	1	1	6	6	5	5	1	6	6	1	1	6	6	6	5	6	5	6	6	5	6	1	6	6	6	6	6	32	43	25	40	27	18
881	1	53	4	4	2	4	1	2	5	5	3	2	3	4	4	6	2	1	3	4	5	6	3	4	2	3	6	3	4	3	5	4	5	3	4	5	4	3	3	5	4	6	4	31	30	35	29	24	11
882	1	29	2	3	5	3	3	6	4	6	5	6	4	6	2	3	4	3	2	4	4	6	4	4	5	2	4	6	3	6	5	3	6	5	5	4	5	4	4	6	4	5	6	36	31	30	39	39	12
883	1	28	2	4	6	2	6	2	3	6	3	2	2	5	5	4	3	3	5	6	5	4	2	3	4	1	2	2	5	5	2	5	4	4	5	3	6	2	5	6	3	5	3	33	34	23	43	20	12
884	2	52	4	4	5	5	5	1	4	5	3	5	2	4	4	3	2	2	4	5	5	4	2	2	5	5	2	2	4	5	5	5	5	4	5	5	4	2	4	3	4	5	2	32	30	35	37	18	10
885	2	31	3	3	3	5	5	5	2	3	3	3	2	5	3	2	3	2	5	6	4	3	3	3	2	5	1	3	3	3	5	3	6	5	4	5	5	4	4	4	3	5	3	28	30	32	28	28	11
886	1	51	4	2	5	5	3	1	5	5	6	4	1	2	3	6	4	3	3	4	6	6	5	4	5	5	5	2	4	5	6	5	5	1	5	5	5	4	3	2	6	5	3	37	24	45	34	24	9
887	1	20	0	4	5	5	4	5	4	3	4	2	1	5	4	4	4	2	5	5	4	5	1	5	2	4	2	3	6	4	5	5	5	5	3	4	6	3	5	2	5	5	3	33	39	35	28	23	16
888	2	31	3	4	6	5	3	3	3	6	3	3	1	4	4	5	1	2	2	6	5	2	2	1	4	5	1	6	5	6	2	6	2	6	5	6	2	5	2	6	2	6	6	24	27	33	43	27	12
889	1	21	1	2	6	1	3	6	1	6	6	3	3	1	3	4	3	3	3	6	1	6	6	1	6	1	1	3	1	3	5	6	6	1	4	1	3	1	6	1	5	6	6	31	16	24	35	34	3
890	2	27	2	3	4	4	4	3	5	4	1	4	2	6	5	2	2	1	6	6	5	6	5	5	6	5	2	6	6	6	6	6	5	6	5	2	6	2	5	6	5	6	6	36	42	30	42	30	17
891	2	29	2	6	1	4	4	1	6	3	4	6	1	6	1	1	1	1	6	4	4	4	1	4	1	4	1	1	6	1	3	1	4	6	1	6	6	3	6	3	4	4	1	27	46	30	15	13	16
892	1	21	1	5	6	5	3	1	6	6	6	3	2	4	5	6	3	2	4	2	5	2	2	1	3	5	2	1	1	5	6	5	4	4	2	6	5	2	4	5	6	5	2	28	29	45	34	16	6
893	2	47	4	2	5	6	4	1	6	5	5	2	2	5	5	5	2	5	4	5	6	3	2	4	6	6	2	3	6	5	6	5	6	2	5	6	5	3	4	5	6	6	3	29	33	46	41	25	12
894	2	36	3	5	4	4	5	3	2	5	5	4	3	3	2	4	2	2	4	3	4	5	5	3	1	5	2	3	3	4	4	4	5	2	5	6	6	5	4	4	4	5	5	33	26	36	28	31	8
895	1	21	1	3	6	5	1	3	6	5	6	4	2	6	5	6	2	1	6	6	6	6	1	4	5	5	2	4	4	6	6	6	6	6	3	6	5	3	3	6	6	6	5	32	38	46	42	25	14
896	1	26	2	2	4	5	5	2	4	4	3	4	2	4	5	4	4	1	5	3	5	4	2	4	4	4	4	3	5	4	4	4	4	4	4	5	6	2	4	5	4	4	4	35	32	34	33	20	13
897	1	57	4	2	1	1	6	6	1	2	6	2	1	2	1	5	3	6	2	1	5	4	5	6	5	5	1	2	2	6	6	6	6	2	5	6	5	6	2	5	6	6	2	33	19	40	26	34	10
898	1	47	4	3	5	5	3	5	2	5	4	1	4	1	5	4	2	5	3	2	5	4	3	2	2	4	1	3	2	3	2	2	5	1	2	5	4	5	2	2	3	5	3	22	16	32	26	33	5
899	1	28	2	2	5	4	2	3	2	5	5	3	4	1	5	5	5	5	3	6	6	5	5	1	6	5	4	5	5	6	5	6	6	2	5	5	3	4	5	5	5	5	6	33	21	40	43	38	8
900	1	57	4	3	5	5	6	3	4	3	1	5	2	5	6	2	1	2	2	4	5	4	2	5	3	3	1	4	3	4	2	4	5	3	3	5	6	3	4	4	3	5	4	32	29	26	32	25	11
901	1	22	1	1	3	4	4	6	4	1	5	4	1	3	5	5	3	6	1	1	5	5	1	1	3	1	1	4	2	5	5	4	1	6	6	2	2	5	5	3	4	4	1	27	23	31	27	25	9
902	1	37	3	4	5	2	4	1	5	6	6	2	2	4	5	6	1	2	6	6	6	5	1	4	5	3	2	5	4	6	4	5	5	4	5	4	4	3	5	5	6	4	6	27	36	37	43	25	12
903	2	30	3	4	3	4	4	2	5	5	3	1	2	4	5	4	1	2	5	2	5	2	1	6	2	1	1	1	2	2	4	1	2	5	2	4	5	1	5	2	5	2	1	17	36	30	23	12	13
904	1	23	1	2	6	6	6	1	6	4	4	5	4	5	3	5	4	3	2	2	5	5	5	4	3	4	5	6	4	3	6	5	5	5	4	4	6	3	3	6	6	6	6	42	31	40	31	33	13
905	1	45	4	2	4	1	2	3	1	3	2	6	5	1	3	4	6	6	1	5	4	6	6	1	4	4	6	6	1	3	1	6	4	1	6	6	6	6	2	2	2	6	6	44	10	24	30	42	3
906	1	26	2	3	3	4	5	1	6	5	2	2	2	5	6	2	2	1	5	3	5	6	1	4	4	5	1	1	6	3	5	6	3	5	5	5	4	2	5	3	6	5	2	31	39	34	32	13	15
907	1	37	3	1	5	6	2	3	3	5	5	3	2	3	4	3	3	2	4	5	4	5	5	2	4	5	3	3	3	5	4	4	5	2	5	6	5	3	2	5	4	5	3	30	20	37	38	26	7
908	1	30	3	5	6	5	1	2	2	6	2	2	4	2	4	2	2	5	2	5	5	2	2	2	5	5	2	2	4	5	3	3	5	3	6	6	1	5	4	5	2	5	2	18	24	30	42	27	9
909	2	36	3	3	4	5	5	1	6	5	5	3	1	4	5	4	3	1	2	5	6	3	3	4	4	2	1	3	4	3	5	5	5	3	3	5	4	1	5	6	6	4	1	28	31	38	35	16	11
910	1	35	3	1	4	2	5	2	2	2	5	1	1	4	4	4	1	3	2	5	6	3	3	1	3	2	1	3	2	5	5	6	5	5	1	3	4	2	3	4	4	4	3	25	20	31	28	22	8
911	1	42	4	3	6	4	4	3	5	5	6	4	3	4	6	6	3	4	2	4	4	4	4	3	4	4	4	5	4	6	4	3	5	3	5	5	3	4	4	4	5	6	5	31	28	38	40	33	10
912	2	37	3	3	5	4	3	2	5	5	2	5	4	3	5	4	5	2	5	5	4	5	5	4	4	3	3	4	4	6	4	5	5	5	4	4	5	3	4	4	4	4	5	35	33	29	38	30	13
913	2	21	1	1	3	4	6	5	3	5	5	1	5	4	4	4	2	4	5	3	5	2	3	4	3	3	1	1	3	2	3	2	4	4	2	4	4	5	4	2	4	3	1	21	28	32	24	28	11
914	1	26	2	3	5	3	4	5	3	4	4	3	3	5	3	5	3	3	2	3	6	4	4	4	6	5	3	5	3	5	5	4	3	3	6	4	4	4	4	3	5	5	6	30	27	37	35	33	10
915	2	22	1	2	5	3	6	3	4	3	5	3	2	1	2	4	2	4	2	2	4	4	1	4	3	4	3	4	5	2	2	3	3	2	1	5	4	4	2	4	5	5	5	30	22	32	22	26	11
916	2	33	3	4	2	2	1	4	6	2	2	2	1	6	4	1	1	3	5	4	2	2	1	5	2	4	1	1	6	2	4	2	5	6	1	4	2	1	6	1	3	1	1	12	44	22	18	17	17
917	2	40	4	5	3	4	1	6	1	4	6	1	1	3	3	6	1	3	1	3	6	4	3	3	4	4	3	3	1	1	2	1	1	5	6	6	3	1	1	4	4	5	3	19	20	38	28	21	9
918	2	24	1	2	3	5	6	1	6	6	2	3	4	5	6	1	5	1	6	6	1	6	5	6	5	1	5	6	6	6	5	6	6	6	1	5	6	1	6	5	6	6	6	43	43	26	38	30	18
919	1	31	3	2	4	6	6	5	3	4	6	4	4	6	3	6	4	4	4	4	6	3	4	3	4	3	3	6	3	6	3	4	5	3	6	6	5	3	3	5	5	5	5	34	27	41	36	36	9
920	2	38	3	5	3	5	4	3	4	4	4	2	2	4	5	3	2	3	5	5	4	4	2	3	3	5	2	4	5	4	5	3	5	5	3	5	4	3	3	5	4	3	3	24	34	35	32	25	13
921	2	24	1	1	4	3	4	3	5	4	4	2	1	6	6	4	2	4	6	4	5	4	2	5	3	3	5	3	6	4	4	6	3	6	5	5	6	2	6	4	3	6	6	35	41	31	34	24	17
922	2	32	3	4	5	4	6	3	6	3	4	3	5	6	6	6	2	2	6	4	6	6	3	6	5	6	2	3	6	6	5	4	6	6	2	6	6	5	6	3	5	5	4	34	46	42	34	31	18
923	2	24	1	4	3	4	6	6	2	5	6	2	4	6	3	6	5	6	6	6	6	6	3	5	1	4	1	2	6	2	6	2	4	5	1	5	6	6	6	6	6	4	2	32	40	43	27	33	16
924	2	44	4	2	2	5	4	2	4	6	4	1	3	5	5	4	1	1	5	6	6	3	5	6	2	2	1	6	4	1	6	5	6	5	2	5	2	2	5	6	5	5	5	22	36	37	30	30	15
925	1	39	3	1	6	5	5	6	1	6	6	5	5	1	5	6	5	6	1	4	6	6	6	1	6	5	5	6	1	6	5	6	6	1	6	5	5	5	2	6	5	6	6	43	9	43	45	46	3
926	2	35	3	2	3	1	6	1	4	6	1	3	1	6	3	4	3	1	2	6	5	2	1	2	4	2	3	3	2	3	4	5	4	5	5	4	5	1	5	5	4	5	5	32	28	25	35	17	9
927	2	57	4	3	5	3	4	1	1	4	4	5	2	4	4	4	3	4	1	3	5	6	5	2	5	2	4	5	1	5	2	5	4	3	6	4	6	3	4	5	2	5	5	38	19	26	37	29	6
928	1	38	3	3	6	5	4	1	2	6	4	4	1	4	5	1	4	2	2	6	4	5	4	3	5	4	5	5	5	5	3	2	5	3	6	6	5	3	3	6	3	4	6	33	25	30	45	27	11
929	1	32	3	3	4	4	3	4	3	3	4	3	3	4	4	4	3	4	4	3	4	4	3	4	4	4	3	4	4	4	4	3	5	4	4	4	3	4	5	4	4	3	4	25	31	32	30	31	12
930	2	32	3	4	3	5	4	3	5	3	6	2	1	2	3	5	4	5	3	4	5	3	1	5	2	2	1	1	2	5	5	6	6	5	4	5	3	3	4	3	6	6	1	29	30	39	27	21	12
931	2	23	1	4	5	5	5	2	6	4	2	4	1	2	2	4	5	3	4	2	4	2	1	4	4	4	2	3	3	5	4	2	5	4	2	5	3	2	4	2	4	4	4	27	31	32	26	21	11
932	2	42	4	1	6	5	5	6	1	5	4	5	6	1	4	4	4	5	1	6	4	5	6	1	6	5	4	5	1	6	5	6	6	2	6	4	5	5	2	6	4	6	6	40	10	35	45	45	4
933	1	37	3	3	5	3	3	4	2	5	3	4	4	3	3	4	3	5	2	5	2	5	3	3	4	2	4	4	4	4	4	4	4	4	5	3	4	4	5	4	4	4	4	31	26	25	35	32	11
934	1	18	0	3	4	6	5	2	5	6	6	5	2	6	6	5	4	2	6	6	5	3	3	5	3	5	5	6	6	5	5	5	5	6	5	6	6	2	4	5	5	5	6	38	41	43	40	28	17
935	1	31	3	3	5	5	3	2	2	4	5	4	1	5	5	5	4	3	3	4	6	5	4	2	5	4	2	6	2	6	4	4	5	2	5	4	4	3	2	5	4	4	6	30	21	37	39	30	6
936	1	22	1	3	4	3	2	2	4	3	3	3	2	4	2	3	4	3	4	3	3	4	3	4	4	4	4	4	4	4	3	4	3	4	4	4	5	2	4	3	4	3	4	29	31	27	27	23	12
937	1	22	1	1	5	3	6	3	6	5	1	5	3	6	4	5	6	6	3	6	6	6	3	6	3	2	5	6	6	5	4	4	5	6	4	2	6	6	2	5	6	5	6	43	36	29	37	38	18
938	2	39	3	2	5	6	5	4	3	3	2	3	3	4	4	4	3	2	5	5	4	5	5	5	4	3	4	3	4	5	5	5	5	3	3	5	5	3	4	4	5	5	4	35	30	34	33	29	12
939	2	22	1	4	6	4	2	3	1	5	1	5	5	3	5	4	2	2	2	6	5	2	4	3	5	4	4	5	3	6	6	6	6	3	6	6	6	3	3	5	6	4	6	31	22	36	44	34	9
940	2	34	3	1	4	4	2	3	5	2	5	1	2	4	2	5	1	5	5	4	2	4	1	4	1	5	1	2	5	2	4	1	4	3	2	5	4	2	3	4	4	5	6	19	30	34	21	25	12
941	1	36	3	1	2	3	3	5	3	6	3	3	1	3	3	6	2	2	6	6	6	6	5	6	4	6	5	1	4	3	2	6	6	6	1	6	6	5	6	6	6	6	4	37	35	38	31	29	16
942	2	26	2	6	5	4	4	3	1	5	3	3	1	6	4	3	1	1	3	6	6	6	3	6	1	4	1	4	3	4	6	6	4	6	4	3	6	1	1	6	6	6	6	33	32	35	35	23	15
943	1	33	3	5	2	1	6	2	6	2	3	3	2	1	5	6	1	1	1	6	3	5	1	1	4	1	4	4	6	4	1	6	4	6	5	6	5	3	5	6	5	1	3	31	31	26	34	20	13
944	2	27	2	1	5	5	1	6	1	4	1	1	2	1	1	6	1	3	1	5	6	1	1	1	4	4	1	1	1	3	3	4	5	4	6	3	3	3	6	1	4	1	1	13	16	32	29	22	6
945	1	23	1	3	5	5	6	1	5	6	6	3	1	3	5	6	3	1	2	6	6	6	5	6	5	5	5	6	3	5	5	6	5	5	2	6	6	3	3	5	5	6	6	41	30	44	39	28	14
946	2	25	2	3	3	2	4	3	4	3	4	3	2	4	4	3	4	3	3	3	6	4	3	4	3	4	2	4	4	3	3	3	3	4	4	4	4	3	4	4	3	4	4	28	30	29	27	25	12
947	1	37	3	2	2	1	4	1	6	1	1	2	1	6	1	6	1	6	6	6	6	6	1	1	1	1	3	1	6	2	6	3	6	6	1	6	6	1	6	6	6	6	4	31	39	33	20	21	13
948	2	23	1	4	5	5	4	5	3	4	4	1	2	2	4	4	2	5	3	5	4	2	2	2	2	4	2	2	4	3	2	4	2	3	4	5	4	2	5	4	4	4	4	23	26	32	31	24	9
949	1	43	4	4	3	5	2	1	5	5	6	5	2	3	5	5	5	1	4	4	1	5	2	4	4	5	4	3	4	4	4	4	5	3	3	5	4	3	2	4	4	5	5	34	29	35	32	22	11
950	2	31	3	5	4	6	6	3	1	2	3	6	4	4	4	4	5	3	2	3	4	2	3	3	2	2	2	5	4	4	4	5	4	2	6	6	5	4	4	6	3	6	4	37	25	32	31	30	9
951	2	43	4	4	5	6	4	1	6	6	6	5	2	2	6	3	4	1	4	6	6	5	2	4	5	6	4	5	1	6	6	6	6	4	6	6	4	3	3	6	6	6	6	38	28	45	46	26	9
952	2	29	2	5	6	5	6	1	6	4	2	3	4	6	6	5	2	1	6	6	5	6	3	5	5	5	2	6	4	5	6	6	6	6	5	5	6	6	6	5	6	6	6	37	44	39	42	33	15
953	1	36	3	2	5	4	6	2	2	5	5	4	1	2	6	3	2	2	1	4	4	6	5	4	5	5	3	4	2	5	4	6	6	2	5	5	5	2	1	5	4	5	5	37	16	34	40	27	8
954	1	24	1	4	5	5	6	2	4	5	5	3	2	4	3	3	2	4	1	2	3	2	3	5	3	4	4	4	4	4	3	5	3	5	4	5	6	4	6	5	4	6	4	34	33	32	31	26	14
955	1	37	3	4	5	6	5	1	5	6	5	2	1	6	3	2	1	1	4	4	2	5	1	5	2	6	1	1	6	5	4	6	4	1	6	6	6	2	3	4	4	4	4	30	34	35	35	15	12
956	1	23	1	2	5	6	4	2	3	3	6	5	2	4	2	4	5	2	1	2	6	6	3	2	5	1	4	2	1	6	2	5	4	2	5	5	3	1	1	4	2	3	3	35	16	32	32	19	5
957	2	28	2	3	3	3	1	2	5	3	6	2	3	4	3	3	1	4	4	3	4	3	1	4	4	3	1	3	3	4	4	3	4	1	3	3	5	1	1	3	6	3	3	19	25	32	26	21	8
958	1	47	4	1	1	6	4	3	6	2	6	3	1	5	6	2	5	1	6	6	6	6	4	5	4	6	2	1	1	5	5	4	5	4	3	6	4	1	5	6	6	6	5	34	33	43	33	21	10
959	1	31	3	3	5	6	4	2	2	6	4	3	2	1	4	5	2	3	2	4	5	4	4	2	5	5	3	2	2	4	4	4	4	4	5	5	5	5	1	4	3	4	3	29	17	37	37	25	8
960	2	36	3	5	6	5	6	1	4	5	3	5	4	6	5	4	2	1	4	6	4	6	5	4	5	3	6	2	5	6	6	6	6	5	2	4	6	1	2	3	5	5	2	42	35	34	38	22	14
961	1	46	4	2	3	6	4	1	1	5	5	2	2	4	6	5	1	2	4	2	6	6	2	2	3	6	3	3	3	3	5	4	5	2	2	5	5	3	2	5	6	2	2	27	20	44	29	20	7
962	1	33	3	3	3	5	5	2	6	3	2	1	1	6	6	6	1	1	6	6	6	6	1	6	5	5	2	6	6	4	5	4	6	5	1	6	5	6	6	4	4	5	5	29	44	39	32	28	17
963	1	39	3	1	5	6	5	3	6	5	5	1	4	4	6	4	1	2	4	6	3	5	5	2	6	5	1	3	1	5	6	5	4	3	5	6	4	5	1	5	6	5	3	27	22	41	43	29	6
964	1	40	4	2	6	5	6	4	6	6	4	1	3	4	4	4	2	3	3	5	6	5	3	2	6	5	2	5	1	6	1	3	6	5	4	6	5	2	6	4	6	6	6	30	29	37	41	32	8
965	1	28	2	4	4	5	5	1	3	5	6	4	4	4	6	4	1	1	5	6	6	3	5	6	5	6	4	5	4	5	5	4	4	4	5	1	1	2	6	6	1	5	5	27	36	34	42	27	14
966	1	25	2	4	2	3	5	3	3	6	5	4	2	5	5	5	4	4	2	5	5	5	2	2	5	4	4	3	2	4	4	5	5	5	2	5	4	2	4	4	4	4	3	35	27	35	33	24	9
967	1	41	4	4	3	3	2	2	4	5	5	4	1	4	3	5	2	2	5	6	5	4	1	4	5	5	4	4	5	3	5	5	3	5	5	5	3	1	6	6	5	3	4	27	37	38	36	18	14
968	1	20	0	4	5	3	5	5	5	5	4	4	4	5	3	4	3	4	3	5	4	3	3	3	3	3	3	3	5	3	3	6	6	3	5	5	5	5	4	3	3	5	5	34	32	29	32	35	11
969	2	43	4	3	4	4	2	3	3	6	1	2	4	3	4	4	2	3	3	5	4	5	4	2	3	3	2	3	2	3	4	4	4	4	5	6	3	3	2	4	4	4	5	24	22	30	34	29	8
970	1	25	2	4	3	5	2	2	1	6	5	5	2	1	5	4	4	3	5	3	5	5	3	3	4	2	3	4	4	3	4	5	4	3	3	3	5	4	4	4	3	5	4	34	25	31	31	26	10
971	1	18	0	5	5	5	5	3	1	4	4	4	4	3	5	6	5	3	1	4	5	3	4	3	5	6	3	4	1	4	3	4	6	1	6	6	6	5	1	4	4	6	5	36	16	39	37	34	5
972	1	28	2	2	5	4	5	3	2	5	4	5	2	2	3	4	4	3	2	5	5	5	2	1	5	4	4	5	1	5	3	5	4	1	6	5	6	3	2	5	4	5	5	39	13	33	39	27	3
973	1	25	2	2	6	5	5	1	3	4	2	5	5	5	2	5	5	2	1	2	5	5	5	3	4	5	5	6	3	5	5	5	5	5	6	6	6	3	3	5	5	6	5	42	25	38	34	32	11
974	1	40	4	4	2	3	4	2	6	6	6	2	3	4	5	4	2	2	5	4	6	6	2	5	5	5	2	3	6	6	6	6	5	4	6	5	6	5	5	6	6	6	4	34	39	41	40	26	15
975	1	20	0	5	4	5	5	1	6	5	4	5	1	5	1	6	6	2	5	6	6	5	3	4	3	6	1	3	1	3	2	6	6	3	2	6	6	1	2	4	5	6	5	40	31	40	28	22	8
976	1	19	0	3	3	3	6	3	4	5	6	5	3	4	3	5	4	3	2	3	5	5	3	1	4	2	4	2	4	3	4	2	4	5	5	3	5	4	4	6	5	5	4	36	27	33	32	26	10
977	2	41	4	1	5	6	4	1	4	3	3	2	2	5	2	2	4	1	5	6	3	5	5	2	6	5	4	4	5	5	6	5	6	4	4	5	2	2	2	6	5	6	5	32	28	35	37	26	11
978	1	31	3	5	5	5	4	2	4	5	5	4	2	3	5	5	4	3	2	5	5	3	3	4	4	4	4	4	3	5	5	5	5	3	5	4	4	3	3	5	4	4	4	32	27	37	39	26	10
979	1	43	4	2	5	4	4	1	3	5	5	5	1	4	3	5	2	5	3	1	6	2	2	4	4	4	3	3	4	2	5	5	4	4	5	4	4	1	3	4	5	5	4	30	27	38	29	21	12
980	1	31	3	6	5	5	2	3	2	4	6	5	2	5	4	6	4	4	2	6	6	6	2	4	3	4	5	6	5	5	5	6	4	5	3	5	5	5	5	6	6	5	6	38	34	43	36	32	14
981	1	28	2	2	4	4	1	4	4	6	2	2	2	2	5	4	2	5	2	4	4	2	1	1	3	2	2	5	1	3	2	4	5	3	4	3	4	4	2	4	3	4	5	21	17	24	33	31	5
982	1	42	4	4	6	5	4	5	4	6	5	2	5	4	5	3	1	2	3	6	5	4	2	4	6	5	2	4	4	6	6	6	5	3	5	5	4	3	3	6	4	5	5	28	29	38	46	31	11
983	2	33	3	2	3	5	3	4	1	2	1	6	2	2	1	1	6	4	4	4	1	6	2	1	1	5	6	1	1	2	4	6	2	1	1	6	2	3	2	6	5	6	2	41	14	28	20	20	3
984	2	28	2	1	5	1	1	1	6	1	1	6	1	5	1	1	4	1	5	6	6	6	1	5	2	1	6	1	6	5	6	5	4	6	2	1	6	1	6	3	6	3	1	37	40	23	25	11	17
985	1	34	3	3	2	3	5	2	5	2	5	5	2	5	5	5	2	1	6	6	5	5	3	5	6	5	3	6	6	5	6	6	3	5	6	5	6	3	6	6	6	5	6	37	41	40	38	26	16
986	2	38	3	2	4	4	6	3	4	5	5	4	5	5	2	5	4	1	6	5	6	6	6	5	5	4	2	4	6	6	6	6	5	4	5	6	6	4	3	4	6	6	6	40	35	42	36	34	15
987	2	17	0	3	4	4	4	2	4	5	5	2	2	5	5	5	2	2	3	5	5	4	3	4	5	4	2	2	4	5	4	5	5	5	5	4	4	3	3	4	4	5	5	28	31	35	38	24	13
988	2	28	2	3	4	4	3	4	3	4	4	4	3	3	4	3	3	4	3	4	4	4	4	3	4	3	3	4	3	4	4	4	4	3	4	3	3	4	4	4	4	4	4	28	25	29	32	31	9
989	1	34	3	3	5	2	1	4	1	6	3	5	2	5	6	2	5	1	3	6	6	6	2	2	3	1	5	2	1	4	2	2	2	2	3	3	4	2	2	6	2	4	3	32	19	21	39	18	5
990	1	41	4	1	1	6	3	4	6	1	1	6	1	1	1	1	6	6	6	4	1	4	1	1	1	6	4	1	1	1	1	6	3	1	1	6	6	6	1	1	1	6	6	41	18	23	11	28	3
991	2	27	2	4	6	4	2	4	3	5	6	1	4	5	5	5	1	6	2	6	3	3	3	2	5	5	1	3	1	5	6	4	5	1	6	4	1	4	3	5	5	1	4	14	21	38	43	33	4
992	1	32	3	6	6	3	6	6	3	5	1	6	4	1	3	1	6	6	6	6	6	6	6	6	4	6	6	5	5	6	5	6	3	6	3	6	5	1	2	6	6	6	5	47	35	34	39	36	17
993	1	43	4	2	5	5	5	1	2	5	5	6	2	4	5	5	5	1	5	5	6	5	5	4	5	2	5	4	2	5	5	4	5	4	4	4	4	3	4	5	5	5	5	39	27	37	39	26	10
994	1	37	3	4	5	6	5	5	4	6	6	5	4	5	6	6	4	6	1	4	6	5	5	6	5	5	4	5	5	6	5	5	6	5	2	6	5	5	4	5	5	5	5	38	34	45	39	41	16
995	1	30	3	4	6	5	6	6	6	6	6	5	3	5	6	1	5	2	4	6	6	6	5	5	3	4	2	5	5	3	6	6	5	4	5	5	5	5	4	6	6	4	4	39	37	39	41	35	14
996	1	22	1	5	5	3	6	5	6	1	1	6	1	6	3	4	1	4	2	5	6	6	1	6	6	6	1	3	6	6	5	6	5	6	2	1	3	4	4	3	6	6	6	35	41	32	31	29	18
997	2	19	0	2	2	1	2	1	2	6	3	4	1	4	3	3	2	2	3	5	4	2	1	2	2	1	1	5	1	3	2	4	4	1	3	2	2	1	5	4	2	5	5	22	20	18	28	20	4
998	2	29	2	3	1	1	1	1	6	1	1	1	1	6	4	6	1	1	1	6	6	1	1	6	1	1	1	1	6	6	6	6	6	1	6	6	1	1	1	1	6	6	1	18	30	33	26	13	13
999	1	20	0	1	6	3	5	2	2	5	5	6	3	5	4	5	6	2	1	5	4	2	2	6	2	2	5	5	2	3	5	3	5	6	1	3	6	5	4	3	4	5	6	38	27	31	29	30	14
1000	2	25	2	4	6	6	4	1	5	6	6	1	1	6	5	6	1	6	6	2	6	3	1	4	4	6	1	4	5	6	6	6	4	5	3	6	5	1	6	3	6	3	4	24	41	48	35	22	14
1001	2	21	1	3	4	2	6	6	5	4	1	1	1	6	3	3	1	3	4	6	1	6	2	6	5	2	1	1	2	5	5	6	5	5	3	2	5	2	3	4	4	4	5	30	34	20	34	25	13
1002	2	24	1	3	4	5	5	4	2	6	4	3	5	4	3	5	2	5	3	5	5	5	4	2	5	6	1	3	2	6	5	3	5	2	6	5	3	4	4	5	6	4	5	26	22	41	40	35	6
1003	1	49	4	3	5	5	5	3	4	6	5	2	3	4	6	3	1	2	6	6	5	3	6	4	3	4	6	1	1	5	4	1	6	6	6	5	6	4	5	6	4	3	6	27	33	35	43	31	11
1004	1	41	4	4	6	3	5	1	2	6	6	6	4	4	3	4	5	3	2	5	4	4	4	1	5	3	5	5	4	5	3	6	4	4	5	2	6	3	2	5	3	6	5	43	23	28	40	29	9
1005	1	43	4	3	4	5	3	3	4	4	4	4	1	4	4	4	3	3	4	4	6	4	3	4	4	4	3	4	4	4	4	4	4	3	4	4	3	3	4	4	4	4	3	28	30	35	32	24	11
1006	2	21	1	2	3	3	6	4	4	4	5	6	5	4	3	5	6	2	3	3	6	6	3	3	2	3	6	6	2	3	6	6	5	3	3	4	4	3	4	3	6	6	6	46	25	38	24	34	8
1007	1	44	4	1	4	5	3	4	2	5	5	3	2	2	4	4	2	3	2	5	5	5	5	2	4	5	2	4	2	5	5	6	4	2	5	4	5	5	3	4	3	5	5	31	16	36	36	32	6
1008	1	24	1	3	3	5	6	4	4	4	5	4	3	6	4	5	5	5	5	3	4	5	5	5	3	5	4	2	5	3	5	3	5	5	4	5	5	4	5	4	4	5	4	37	38	38	28	32	15
1009	1	28	2	5	5	5	4	2	2	5	5	3	5	2	4	4	2	2	2	5	5	1	5	2	5	5	2	6	2	5	4	2	6	5	4	5	3	5	2	5	2	3	5	20	22	35	38	36	9
1010	2	23	1	3	4	5	4	4	3	4	4	3	4	4	3	4	4	4	4	4	5	5	4	4	4	4	3	4	4	4	3	5	6	4	4	4	5	5	3	4	4	5	5	34	29	33	31	36	12
1011	1	22	1	4	5	4	3	2	3	5	3	5	3	3	4	4	4	3	3	4	4	4	4	3	4	3	3	5	4	5	3	4	5	3	4	3	4	3	3	4	3	4	5	31	26	27	35	30	10
1012	1	36	3	1	5	5	6	3	1	5	2	5	5	4	2	3	4	3	2	5	6	5	6	1	3	5	4	5	2	5	5	5	5	1	5	4	5	2	2	3	4	6	6	40	14	34	33	35	4
1013	1	28	2	1	4	1	1	1	1	5	1	1	1	4	4	1	4	1	1	6	6	1	4	1	4	1	1	1	1	2	1	5	3	1	5	1	4	2	2	6	1	6	1	23	12	13	36	14	3
1014	2	22	1	2	5	5	4	3	5	4	3	2	1	4	6	2	3	1	5	4	1	2	1	6	3	6	4	1	4	5	2	6	5	4	1	6	6	4	2	4	5	6	1	33	32	30	32	17	14
1015	2	32	3	5	4	5	5	4	3	5	6	5	6	4	5	5	5	6	4	5	6	6	6	5	5	5	5	6	3	4	6	6	6	3	6	6	5	6	2	5	4	5	6	42	29	43	39	46	11
1016	1	30	3	2	5	4	3	3	4	5	5	2	2	4	5	4	5	2	4	3	5	4	2	3	4	4	2	4	5	5	3	4	3	4	3	4	3	2	3	4	2	5	5	28	29	31	34	23	12
1017	2	33	3	2	1	5	4	2	3	3	5	1	5	4	2	2	2	4	5	5	5	2	4	3	2	4	2	2	4	2	5	2	4	3	4	4	4	3	3	3	5	3	3	20	27	35	22	27	10
1018	2	18	0	1	6	4	5	4	1	5	5	5	5	2	5	1	5	1	2	5	5	5	4	2	6	5	4	4	1	6	6	5	5	1	6	5	4	2	1	6	5	3	1	36	11	36	45	26	4
1019	2	44	4	2	4	2	3	2	1	6	6	4	2	1	5	4	1	1	3	5	5	4	3	1	5	4	3	4	1	6	4	4	6	4	5	5	3	2	4	3	4	4	4	26	17	34	39	24	6
1020	1	46	4	3	5	4	4	4	2	5	3	4	3	4	5	4	4	5	3	5	5	6	4	4	4	4	3	4	3	3	3	4	4	4	4	4	5	5	2	5	4	5	3	35	25	31	36	32	11
1021	1	19	0	3	3	2	2	3	2	3	6	3	1	5	3	3	2	2	3	3	2	5	2	2	2	3	2	4	3	3	3	4	4	1	3	3	5	2	5	2	2	4	5	27	24	24	22	23	6
1022	1	22	1	3	6	2	6	5	1	6	6	4	2	6	2	4	3	5	1	6	5	6	3	2	5	2	3	6	2	5	4	5	3	3	5	2	6	5	2	5	4	5	5	38	20	29	40	34	7
1023	2	23	1	5	5	5	5	2	5	3	3	2	2	5	3	3	1	2	5	5	3	4	5	4	2	4	1	4	2	5	6	2	5	6	4	5	4	3	4	5	5	3	4	22	36	34	32	27	12
1024	1	53	4	1	5	5	5	4	6	6	6	4	2	5	4	4	4	2	2	5	5	6	6	5	5	5	5	2	5	6	6	6	6	5	5	5	5	2	2	5	5	5	5	40	31	41	41	29	15
1025	2	22	1	3	5	5	6	3	3	6	6	4	4	4	6	6	2	4	1	6	6	5	5	4	3	4	1	4	2	5	3	4	6	4	6	5	6	4	2	6	4	5	4	33	23	39	43	34	10
1026	1	45	4	1	3	3	4	5	1	3	6	3	4	1	3	2	4	5	2	3	5	4	5	3	5	4	3	5	2	5	5	6	6	1	5	6	5	6	1	5	5	6	6	35	12	36	32	42	6
1027	1	45	4	4	1	1	3	3	2	1	5	4	4	2	4	5	5	1	1	6	6	5	6	2	5	5	5	5	2	6	5	6	6	1	6	6	6	6	1	6	6	6	6	40	15	39	35	37	5
1028	1	30	3	1	4	2	4	3	4	4	4	3	2	2	5	3	3	2	3	3	5	4	4	1	3	3	2	3	4	2	2	4	5	2	4	4	5	3	1	4	4	3	3	28	18	27	29	25	7
1029	2	26	2	2	6	4	4	4	2	6	5	1	3	1	6	6	1	3	5	6	5	4	2	2	5	2	1	4	4	3	3	1	5	4	5	4	5	1	6	6	5	5	4	22	26	34	43	26	10
1030	1	33	3	3	5	4	3	3	5	4	4	3	4	3	4	5	3	3	5	4	5	4	3	3	4	4	2	3	4	4	4	3	5	3	3	4	5	3	4	4	5	5	4	28	30	35	32	28	10
1031	2	39	3	4	4	5	6	2	2	5	3	2	1	1	4	3	3	1	6	6	6	5	4	3	5	4	1	3	4	5	6	5	5	4	5	6	6	1	3	4	2	5	4	33	27	35	38	21	11
1032	1	18	0	3	4	5	5	4	4	5	5	3	4	4	4	4	3	4	5	5	4	4	3	5	5	5	1	2	3	5	4	4	4	5	5	5	5	4	3	4	4	5	3	30	32	36	37	28	13
1033	1	26	2	1	5	4	5	6	1	1	6	6	1	1	4	6	6	6	1	6	6	6	1	1	4	4	4	1	1	4	6	5	6	4	3	4	6	4	2	4	4	6	4	44	12	40	31	29	6
1034	2	40	4	1	6	6	6	3	6	6	6	3	6	1	3	6	3	3	6	6	6	6	4	5	5	5	2	3	3	6	6	6	6	3	6	6	6	5	2	6	6	6	5	38	27	47	44	35	11
1035	1	28	2	2	4	4	4	3	3	3	4	3	2	4	3	4	3	2	3	3	4	3	4	4	3	4	3	3	4	3	4	4	4	4	3	4	4	2	3	3	4	4	4	28	27	32	25	24	12
1036	1	26	2	3	4	2	3	6	3	5	5	3	2	3	4	5	3	2	3	3	5	3	3	3	3	4	3	2	3	2	3	3	4	4	4	3	3	2	4	3	2	4	2	25	26	29	28	23	10
1037	1	34	3	2	1	5	4	5	2	5	3	4	5	5	4	5	4	6	2	2	5	4	5	3	4	5	4	6	3	1	5	2	5	5	5	6	5	5	6	4	5	4	6	31	28	39	26	43	11
1038	2	45	4	2	2	5	4	2	2	5	4	2	3	2	5	4	3	1	3	3	5	4	3	3	4	6	3	2	2	3	5	4	4	2	4	4	4	3	3	3	5	4	3	28	19	38	29	21	7
1039	2	27	2	2	5	5	4	5	2	5	5	4	3	2	4	5	4	5	2	4	5	5	3	2	4	4	3	4	2	4	5	4	4	2	5	5	4	4	3	4	4	5	4	33	17	38	35	32	6
1040	1	30	3	3	5	5	4	2	4	6	5	2	2	4	4	4	2	2	2	3	3	3	3	4	3	5	3	4	6	4	3	4	4	3	5	4	3	2	4	4	2	5	5	26	30	31	34	24	13
1041	2	40	4	4	5	4	2	2	3	5	5	4	2	2	4	4	2	1	5	6	5	4	2	4	6	4	2	2	4	4	4	3	4	4	3	4	3	2	5	5	4	3	2	23	31	34	38	17	12
1042	1	21	1	4	4	3	3	4	4	3	3	2	2	3	4	5	2	5	4	2	6	2	4	1	2	6	2	4	6	5	5	4	6	5	2	6	4	5	3	4	4	4	5	23	30	38	26	35	12
1043	2	18	0	4	4	6	2	3	6	2	2	3	3	2	1	2	2	3	6	4	5	3	2	1	6	6	1	6	5	5	5	6	5	1	6	5	5	3	4	2	4	5	5	27	29	35	30	30	7
1044	2	27	2	4	2	5	6	5	4	5	5	5	4	5	1	1	4	2	6	1	5	2	3	5	1	2	3	2	4	2	6	4	5	5	3	2	4	2	6	4	6	5	6	33	39	32	19	29	14
1045	1	33	3	6	3	6	1	1	6	5	3	6	2	6	2	2	3	3	3	2	4	3	4	5	1	4	4	4	3	4	5	5	3	5	4	4	5	4	6	5	1	4	4	31	40	29	26	25	13
1046	2	36	3	3	4	4	4	2	3	4	4	1	3	4	4	2	1	2	4	4	3	4	3	5	4	5	1	5	5	4	4	6	4	4	3	6	5	3	3	2	4	3	1	25	31	32	29	23	14
1047	2	33	3	4	4	5	4	5	5	5	5	1	3	4	4	4	1	4	4	3	6	5	4	4	4	3	1	2	6	5	5	2	3	4	2	6	4	5	4	3	6	1	4	19	35	40	30	30	14
1048	1	17	0	1	3	2	1	1	4	3	6	4	1	6	4	6	4	1	6	1	6	6	1	3	1	1	1	6	6	1	5	3	3	6	2	2	3	1	6	3	6	5	6	27	38	34	18	20	15
1049	1	26	2	1	6	5	6	3	4	6	5	6	4	4	3	3	6	4	1	6	3	5	5	1	3	4	4	6	2	4	4	6	5	1	4	5	6	5	2	6	6	5	6	44	16	35	38	38	4
1050	1	19	0	2	4	3	5	2	4	4	2	5	5	4	4	2	4	3	4	5	5	5	5	4	5	3	4	6	4	5	2	5	5	4	5	1	5	4	4	5	3	4	6	37	30	21	37	36	12
1051	1	31	3	3	4	3	3	2	4	6	5	3	2	4	4	5	3	2	3	5	4	5	2	4	5	3	2	1	4	4	4	4	3	4	3	4	4	3	4	4	4	4	3	28	30	32	35	18	12
1052	1	33	3	1	3	5	6	1	4	6	1	6	1	6	1	1	6	1	6	1	1	6	4	1	6	1	6	6	6	6	1	6	4	1	1	3	6	1	6	6	1	6	6	48	31	14	30	24	8
1053	1	25	2	4	4	5	6	6	5	4	6	4	4	4	3	6	4	5	3	4	6	6	4	4	4	5	4	5	4	3	6	5	5	3	2	5	5	4	4	3	6	6	5	40	31	45	27	38	11
1054	1	28	2	4	3	3	6	5	4	6	6	4	2	6	3	6	6	4	3	5	6	6	2	6	2	3	5	5	6	4	3	6	6	6	4	4	6	3	6	4	3	6	4	45	41	34	31	31	18
1055	2	25	2	2	2	4	5	2	6	4	4	1	1	6	1	4	1	1	6	4	5	1	1	2	5	2	1	1	6	4	2	1	1	5	6	1	6	1	6	6	4	2	1	18	39	26	32	9	13
1056	2	31	3	5	5	3	3	2	6	3	3	4	4	4	5	3	1	1	5	3	6	6	6	5	3	3	3	3	1	2	3	4	6	6	4	3	5	3	5	3	6	2	5	28	37	30	28	30	12
1057	2	35	3	2	3	6	5	3	1	3	6	1	2	4	3	4	2	4	5	5	6	4	1	1	5	6	3	2	1	5	6	6	5	2	6	6	4	4	2	5	5	3	2	28	18	45	35	23	4
1058	2	23	1	6	5	5	6	6	4	3	2	3	3	6	3	4	1	4	5	5	2	5	4	6	5	3	2	4	5	4	5	3	4	6	2	2	5	5	5	2	6	1	4	26	43	29	29	34	17
1059	1	45	4	5	6	6	6	1	6	6	6	1	1	4	6	6	4	1	1	1	6	5	5	1	6	6	4	1	1	6	5	6	6	1	6	6	6	6	2	6	5	6	6	38	21	46	43	27	3
1060	2	26	2	1	3	5	4	5	4	3	3	4	5	4	2	3	5	3	5	4	2	3	5	4	2	5	4	5	4	5	3	5	6	2	2	5	4	3	4	3	3	4	5	33	28	29	24	37	10
1061	1	41	4	5	5	5	5	2	5	5	2	5	5	5	5	2	5	2	5	5	2	5	5	5	5	5	5	5	5	5	5	5	5	5	2	5	5	5	2	5	5	5	5	40	37	31	37	34	15
1062	2	25	2	5	4	3	4	4	5	4	5	2	1	4	3	5	4	4	3	5	6	2	1	4	2	4	1	4	4	2	5	3	4	5	2	2	4	3	5	3	6	5	5	25	35	36	25	26	13
1063	1	22	1	4	4	3	2	3	3	3	2	4	5	4	4	2	5	3	4	3	3	5	3	4	3	2	5	5	4	3	3	5	4	3	3	2	5	4	4	3	3	5	6	36	30	20	26	33	11
1064	1	29	2	4	2	3	4	2	4	4	5	3	1	2	4	5	4	2	2	3	5	5	1	5	2	1	3	2	6	2	5	6	3	4	3	2	4	1	6	6	5	5	3	34	33	31	26	15	15
1065	1	45	4	2	5	4	4	3	3	6	3	3	1	2	5	5	3	2	2	6	6	6	3	2	4	5	3	4	4	6	4	6	5	4	6	4	5	2	4	5	3	5	5	35	23	34	43	25	10
1066	2	25	2	1	3	4	4	3	4	4	6	2	1	6	4	4	1	3	6	4	6	4	1	4	4	4	1	1	6	6	6	4	4	4	3	4	4	4	6	3	6	4	4	24	37	40	31	21	14
1067	2	45	4	2	5	4	3	3	4	4	4	1	2	5	4	2	1	2	3	6	5	1	2	4	5	4	2	1	5	5	3	2	2	3	5	5	4	1	5	6	3	4	1	18	31	30	40	14	12
1068	1	27	2	2	5	5	6	2	6	6	4	6	4	6	4	4	4	2	6	5	6	6	3	6	4	4	4	4	5	3	6	5	5	1	2	4	6	4	5	5	4	6	6	43	37	37	34	30	12
1069	2	30	3	1	3	3	2	2	4	4	3	1	1	5	4	2	1	4	4	4	3	3	2	2	4	3	2	3	2	3	4	2	4	2	5	4	2	2	3	3	4	2	3	15	23	26	30	21	6
1070	1	24	1	5	4	5	6	5	3	5	4	3	5	4	4	5	3	6	1	6	6	2	5	2	4	5	2	5	4	4	5	6	6	4	4	6	6	6	4	6	5	5	6	33	27	41	37	44	10
1071	2	31	3	1	4	5	3	1	4	5	4	1	1	4	4	2	3	2	4	4	5	4	2	2	5	5	2	2	5	4	4	4	4	4	2	5	5	3	2	4	4	4	3	26	26	34	32	18	11
1072	1	30	3	5	3	5	5	6	4	6	5	1	2	5	4	3	3	5	2	5	6	2	1	5	1	5	1	2	6	1	2	5	4	5	1	5	5	6	5	6	4	2	3	24	37	35	27	29	16
1073	1	43	4	1	6	5	4	3	1	6	5	5	5	1	6	5	5	2	1	6	6	2	6	1	6	6	5	6	1	6	5	6	6	1	6	5	6	6	1	6	5	5	6	38	8	42	48	40	3
1074	1	57	4	1	1	1	1	6	1	1	6	1	1	1	1	6	1	6	1	1	6	1	1	1	1	1	1	1	1	1	1	1	1	1	6	2	1	1	6	1	1	1	1	8	13	24	13	18	3
1075	1	29	2	4	5	6	5	4	3	5	5	3	4	5	1	6	2	2	3	4	6	5	4	3	4	6	2	5	5	2	4	2	5	3	3	6	2	3	6	3	6	5	6	26	32	45	27	33	11
1076	1	23	1	2	6	6	5	1	6	5	5	4	2	4	5	6	2	1	5	6	5	5	2	5	5	5	3	2	2	6	6	5	3	4	5	5	6	2	5	6	5	6	3	36	33	43	44	16	11
1077	2	36	3	2	3	5	1	3	4	3	5	4	5	4	2	5	6	3	5	4	5	6	4	4	4	5	5	4	4	5	4	5	5	4	4	4	4	4	4	4	5	6	5	37	31	38	29	33	12
1078	2	20	0	4	5	4	6	5	4	4	4	3	4	6	3	3	3	5	4	4	5	4	2	5	3	3	2	5	5	5	5	4	5	5	4	4	5	5	5	4	4	5	6	32	38	32	32	37	15
1079	1	32	3	2	4	5	4	1	4	5	6	5	1	4	4	6	3	1	4	6	6	6	1	4	5	5	4	1	3	5	5	6	6	5	4	6	6	3	5	5	6	4	2	38	31	45	38	16	12
1080	1	33	3	4	4	4	3	4	6	2	4	2	1	6	1	6	1	3	4	1	6	6	4	4	5	1	6	6	5	4	4	4	5	5	2	4	4	6	2	6	6	6	6	32	36	35	25	35	14
1081	2	34	3	2	6	5	6	3	3	6	2	6	5	3	5	4	6	2	2	6	1	5	5	2	3	2	5	5	4	5	5	6	6	4	5	5	6	4	3	6	5	6	6	46	23	29	42	36	10
1082	1	31	3	1	6	2	3	1	3	6	4	2	1	6	6	4	1	1	3	4	4	3	3	4	4	3	3	6	3	6	3	3	4	4	4	3	6	3	4	4	4	3	4	24	28	27	40	23	11
1083	1	44	4	6	6	4	6	1	3	5	4	1	3	4	4	4	2	2	2	6	4	2	2	5	6	4	4	5	1	6	6	6	6	4	6	6	5	4	2	4	5	6	6	32	27	37	43	29	10
1084	1	44	4	3	3	6	6	2	6	3	4	3	2	6	1	2	4	2	6	2	5	6	2	4	4	6	3	4	3	3	6	6	4	5	3	6	5	1	4	2	6	4	4	37	37	41	21	21	12
1085	2	26	2	3	4	5	5	3	4	4	4	4	3	4	4	5	3	4	3	4	4	4	3	3	4	5	3	5	3	4	4	4	3	3	4	6	3	3	3	3	5	4	3	30	26	38	31	27	9
1086	2	57	4	2	2	2	2	5	2	2	5	2	2	2	2	5	2	5	2	2	5	2	2	2	2	2	2	2	2	2	2	2	2	2	5	2	2	2	5	2	2	2	2	16	19	25	19	22	6
1087	1	45	4	1	6	5	6	6	1	6	5	3	6	3	6	6	1	4	2	6	6	6	6	2	6	6	2	6	1	6	2	6	6	2	6	6	6	6	1	6	5	6	6	36	13	41	48	46	5
1088	1	25	2	3	3	2	4	2	5	4	3	2	1	4	5	2	4	1	5	3	3	3	2	5	2	5	2	2	4	4	4	5	3	4	2	4	2	2	2	2	5	5	2	27	32	28	25	15	13
1089	2	41	4	2	4	3	3	2	4	4	3	3	3	4	4	4	3	3	4	4	4	3	4	3	4	4	2	5	4	4	4	4	3	4	5	4	4	2	5	4	4	3	5	25	30	30	33	27	11
1090	1	43	4	6	6	6	6	1	6	4	6	6	6	6	6	6	6	1	6	6	6	6	6	6	4	6	6	6	4	6	6	6	6	6	1	6	6	4	1	6	6	6	6	48	41	48	39	36	16
1091	2	57	4	3	3	2	5	6	1	6	5	5	4	4	3	3	1	5	4	6	6	6	5	6	5	1	1	3	2	5	4	1	2	5	2	1	5	5	1	6	6	6	4	30	26	28	36	34	13
1092	1	40	4	3	4	2	3	3	2	5	4	2	2	2	2	2	4	5	5	4	5	6	1	2	2	4	1	3	4	4	2	4	4	4	5	5	2	2	4	2	6	3	2	25	26	30	28	22	10
1093	2	24	1	1	5	5	4	4	4	2	6	4	1	3	3	6	4	4	1	1	6	5	2	5	5	6	3	2	1	5	6	4	5	5	3	6	2	1	2	2	5	3	1	29	22	46	26	20	11
1094	1	23	1	5	1	1	3	6	1	4	3	4	4	2	3	6	4	6	6	4	1	6	3	4	4	6	5	6	6	6	6	4	3	6	3	6	6	1	3	4	5	3	6	35	33	34	29	35	16
1095	1	40	4	1	2	5	1	6	4	2	5	5	3	3	2	6	1	6	4	6	6	5	3	1	1	6	1	3	1	4	6	4	6	1	6	6	4	1	3	1	6	4	1	25	18	46	24	29	3
1096	1	56	4	3	5	5	5	2	2	5	2	2	6	4	5	2	1	2	3	5	3	3	3	3	4	5	2	3	2	5	4	4	3	4	3	4	5	3	2	5	4	5	3	27	23	29	37	25	9
1097	1	25	2	1	4	4	4	4	4	5	5	5	4	5	5	5	3	2	5	2	5	5	5	5	4	5	4	5	4	5	5	5	5	5	3	5	5	4	3	5	5	5	5	36	32	39	33	34	14
1098	1	30	3	4	3	1	1	4	4	4	5	3	4	4	3	5	2	3	3	3	4	3	3	4	4	2	2	3	4	4	4	4	3	2	4	2	4	4	5	3	4	3	6	22	30	27	28	30	10
1099	1	45	4	2	5	5	5	2	3	5	5	3	3	2	5	2	2	4	2	6	6	5	3	4	5	5	3	5	2	5	4	6	4	4	5	6	5	3	2	6	4	6	5	35	21	37	42	29	10
1100	1	19	0	3	4	4	2	4	2	4	4	4	2	2	3	4	4	4	4	3	4	4	2	3	5	4	3	2	3	5	4	5	3	4	4	4	4	3	4	3	4	5	2	31	25	32	31	22	10
1101	1	26	2	4	6	3	4	4	4	5	5	4	4	3	3	5	3	5	3	4	5	3	3	4	4	4	3	5	4	4	4	4	5	2	5	5	5	4	3	4	4	5	6	31	27	35	35	36	10
1102	1	41	4	3	1	4	3	1	4	4	2	4	1	6	6	4	6	1	6	5	2	5	6	6	6	6	5	3	4	5	5	5	6	4	1	6	6	1	4	4	4	6	6	40	37	33	32	25	14
1103	2	31	3	3	4	4	1	6	2	4	4	1	3	4	4	3	1	4	4	4	6	3	2	2	4	3	2	3	4	4	4	5	5	4	4	4	4	3	4	5	4	4	3	21	27	32	33	29	10
1104	1	32	3	5	5	5	5	4	1	5	5	5	4	2	5	5	5	5	2	5	5	5	4	2	5	5	5	4	2	5	5	5	5	2	5	5	4	4	3	5	5	5	4	39	19	40	40	34	6
1105	1	25	2	5	6	6	6	4	4	5	6	1	3	6	5	3	4	2	5	2	6	6	6	5	5	5	5	6	5	6	6	6	6	6	2	6	6	3	4	3	6	6	6	40	40	44	34	36	16
1106	1	22	1	1	4	4	1	1	3	4	1	1	1	6	3	1	1	1	3	4	1	2	5	6	5	4	1	6	6	5	4	6	6	6	6	6	4	1	6	5	2	2	6	18	37	23	36	27	18
1107	2	21	1	4	3	4	4	2	6	4	4	1	1	6	4	3	1	2	6	6	6	4	1	6	1	3	1	4	5	1	3	1	3	6	3	4	3	3	6	3	4	4	4	19	45	31	25	20	17
1108	2	28	2	4	3	4	5	3	2	5	4	3	3	4	5	3	2	3	5	5	4	3	3	4	4	4	3	3	4	3	4	4	5	4	3	4	3	4	4	5	4	3	3	26	31	31	33	27	12
1109	2	34	3	1	4	6	1	2	1	4	4	4	5	1	2	4	1	1	3	5	6	1	2	1	5	6	1	1	1	4	6	2	6	1	5	5	1	1	1	5	6	5	2	16	10	43	34	20	3
1110	1	30	3	4	5	4	5	4	3	5	4	5	4	4	4	4	6	5	4	5	4	5	3	4	4	3	5	5	4	5	4	5	4	5	5	2	5	5	2	6	4	5	4	41	30	29	39	34	13
1111	2	29	2	4	4	6	2	6	4	4	2	3	1	4	4	4	1	6	4	6	6	4	1	4	4	4	1	3	4	6	4	4	6	4	6	4	4	3	4	3	5	3	6	22	32	35	37	32	12
1112	1	38	3	4	3	3	2	5	4	3	5	5	2	5	4	2	5	3	2	3	5	2	2	5	3	2	2	2	5	3	5	4	5	5	3	5	4	5	5	5	5	5	5	29	35	32	27	29	15
1113	2	25	2	5	5	4	3	2	4	4	4	3	3	5	1	2	2	2	5	5	5	6	4	4	3	4	2	5	5	4	5	2	5	5	3	3	5	2	5	2	4	4	6	27	38	31	27	29	14
1114	2	47	4	4	3	5	3	2	4	5	4	2	3	4	4	5	3	1	5	5	3	5	2	4	4	4	3	2	5	3	4	3	4	5	3	4	4	1	3	3	4	4	2	27	34	33	30	17	14
1115	1	45	4	4	3	2	1	1	1	6	6	4	1	1	5	6	1	4	5	4	6	5	3	2	3	5	4	4	5	2	4	4	4	4	2	2	6	2	3	5	4	5	3	30	25	35	30	22	11
1116	1	32	3	1	2	1	2	2	5	2	2	1	1	6	2	1	2	1	5	2	2	5	1	5	2	2	1	1	5	4	4	4	3	5	2	2	5	2	4	2	3	4	1	24	36	17	18	12	15
1117	1	42	4	1	5	3	4	4	4	5	4	2	1	5	6	4	1	1	5	4	5	4	1	5	5	2	1	3	5	5	3	5	5	5	5	3	5	1	5	5	4	4	4	26	35	28	40	20	15
1118	2	28	2	5	4	4	4	2	2	4	3	3	3	5	3	4	2	5	2	4	5	5	4	5	3	4	3	5	4	3	4	5	4	5	3	3	4	2	4	3	3	5	5	31	32	30	27	30	14
1119	2	42	4	2	5	3	5	3	2	6	6	2	2	3	4	4	1	1	6	6	5	4	1	4	2	4	1	5	6	5	5	6	6	3	5	4	4	1	4	4	6	5	4	28	30	37	37	23	13
1120	1	19	0	1	3	2	1	4	3	5	2	4	4	4	3	4	4	4	2	5	6	2	5	2	3	2	3	3	2	5	1	4	5	2	5	3	3	4	4	3	2	5	5	26	20	22	32	34	6
1121	1	29	2	4	5	5	5	2	6	4	3	1	3	5	3	6	1	1	4	3	4	5	3	5	3	3	1	4	6	1	4	4	4	5	2	4	5	3	4	1	5	2	3	24	39	34	22	23	16
1122	1	45	4	2	5	5	3	5	4	2	5	3	3	2	3	5	3	4	4	3	6	5	2	2	5	5	3	2	2	3	5	2	2	1	5	6	3	2	1	2	5	1	2	23	18	42	28	22	5
1123	1	43	4	1	4	4	4	3	2	6	6	2	1	2	5	5	1	2	4	6	6	4	1	4	6	4	1	4	4	6	4	5	5	4	6	4	5	3	4	4	4	4	4	26	25	37	43	23	12
1124	2	33	3	4	4	4	4	3	6	5	5	1	2	6	4	5	1	2	5	4	4	2	1	5	5	5	1	2	5	4	6	4	3	4	5	5	5	1	5	4	6	4	4	22	40	40	35	18	14
1125	1	36	3	4	2	6	6	2	4	6	5	2	2	5	5	5	3	2	4	2	5	4	3	4	2	5	5	5	5	5	5	4	6	6	1	6	6	5	4	4	3	2	1	32	36	40	27	26	15
1126	1	28	2	2	4	2	5	1	5	5	6	3	2	5	2	6	3	2	2	2	5	6	2	5	3	2	3	3	4	5	5	6	2	3	2	2	3	2	4	5	5	6	4	35	30	33	28	18	12
1127	1	39	3	6	2	6	3	4	3	6	6	2	6	4	2	6	4	2	1	6	6	4	6	1	6	5	4	3	2	6	4	4	5	3	6	5	5	6	1	5	3	6	6	32	21	41	39	38	6
1128	1	57	4	1	6	4	6	1	1	6	6	5	4	4	6	5	5	1	2	6	6	5	4	2	6	1	4	3	1	6	5	6	5	4	5	5	5	2	1	5	5	6	4	42	16	37	46	24	7
1129	2	18	0	3	2	5	6	1	6	4	4	4	3	6	4	2	6	1	6	5	4	4	1	3	3	6	3	3	4	3	4	6	6	3	4	5	6	5	5	4	3	6	2	41	36	33	29	22	10
1130	2	21	1	2	5	4	5	4	2	2	2	4	4	4	2	2	3	5	4	2	2	5	4	4	3	5	4	6	4	5	3	5	5	2	2	5	5	5	2	4	2	5	5	36	24	25	25	38	10
1131	1	31	3	1	6	3	5	4	1	6	6	6	3	2	5	4	6	2	3	6	5	6	1	3	4	2	6	4	5	6	2	5	2	1	6	2	6	4	3	6	4	5	6	45	19	28	45	26	9
1132	1	41	4	3	4	4	4	3	5	6	6	1	3	5	6	4	4	3	4	4	6	4	3	6	4	5	4	5	4	6	6	6	6	2	6	6	4	3	4	5	6	4	4	31	33	43	41	30	12
1133	2	33	3	4	2	2	4	3	6	4	4	2	1	4	3	4	4	3	6	3	4	4	1	5	4	4	2	3	5	3	3	4	3	5	2	5	5	2	3	3	4	4	6	29	38	30	24	22	15
1134	1	46	4	2	6	5	5	5	4	6	6	6	5	2	3	6	5	5	2	6	6	6	5	2	5	5	6	5	2	6	6	5	6	2	5	2	5	5	2	5	5	6	3	44	18	41	42	39	6
1135	1	31	3	2	6	1	2	1	6	6	3	2	1	4	1	1	4	1	1	6	4	3	1	1	6	6	1	4	1	6	4	4	6	1	6	3	4	2	1	3	4	2	6	22	17	26	40	22	3
1136	2	30	3	2	3	6	6	1	6	2	4	4	3	6	4	3	3	1	6	3	6	5	2	6	5	6	4	6	6	5	6	6	6	6	5	6	6	1	6	1	6	6	6	40	44	43	28	26	18
1137	1	19	0	3	1	5	6	6	6	4	4	3	6	4	2	4	1	6	6	3	3	6	4	6	1	4	1	4	6	3	4	1	4	6	4	3	6	6	4	1	4	4	6	28	41	31	19	42	18
1138	1	34	3	2	4	5	3	3	2	6	5	2	1	3	4	4	3	1	1	3	6	5	1	2	6	2	2	2	5	2	1	6	2	4	6	2	3	2	5	4	4	2	2	26	24	29	35	14	11
1139	1	29	2	6	5	5	4	3	3	3	3	5	5	4	4	2	4	2	1	3	4	6	5	1	5	5	5	6	2	5	5	6	5	2	2	5	5	5	2	4	3	5	5	40	21	32	31	36	5
1140	1	45	4	4	5	5	4	1	4	5	3	1	1	5	4	5	1	3	2	4	6	5	3	4	2	5	1	5	6	4	3	4	6	3	3	6	4	1	3	3	3	4	4	24	31	36	30	24	13
1141	1	38	3	3	5	5	6	2	5	4	6	6	5	6	3	6	6	3	4	6	4	6	4	3	6	5	6	6	6	5	1	5	5	5	6	6	5	5	1	6	6	6	6	46	33	39	41	36	14
1142	1	39	3	3	2	2	3	5	5	4	5	4	4	5	3	6	2	3	2	3	3	5	3	2	4	1	3	5	4	3	6	4	3	2	4	1	6	3	4	2	5	3	5	30	27	29	25	31	8
1143	2	32	3	2	3	5	5	2	3	5	3	4	2	5	5	5	3	2	4	4	5	5	2	5	5	5	2	2	2	4	4	5	5	5	3	5	5	2	5	5	4	5	2	34	31	36	34	19	12
1144	1	54	4	2	5	6	5	1	5	5	5	1	1	2	3	6	1	1	4	5	5	3	1	5	6	6	1	5	5	6	6	6	5	2	5	6	5	1	4	6	6	6	6	28	29	46	41	21	12
1145	1	19	0	4	5	4	5	5	2	5	5	4	5	4	4	3	5	5	2	5	5	5	5	4	5	4	5	4	4	4	5	6	6	4	5	5	5	5	2	5	5	5	4	40	26	36	38	39	12
1146	2	37	3	4	3	6	6	2	3	4	4	2	3	4	4	4	2	6	4	6	5	4	3	4	4	2	2	1	5	2	5	5	2	5	5	2	6	2	5	5	4	3	4	30	34	32	33	23	14
1147	2	30	3	3	3	4	4	3	4	3	3	3	3	4	4	3	3	3	4	4	4	4	3	4	4	4	3	3	4	3	4	4	4	4	3	4	4	3	4	3	3	3	3	28	31	29	27	25	12
1148	2	24	1	1	2	3	6	4	4	2	2	2	1	3	2	2	5	2	5	5	4	4	1	4	4	5	2	1	5	4	5	6	6	2	6	4	3	2	4	2	2	5	1	33	28	27	27	18	11
1149	1	19	0	2	2	4	4	4	2	2	5	3	2	2	5	4	2	5	1	4	4	4	2	4	5	5	2	6	3	2	3	5	6	2	5	5	6	2	4	5	2	5	6	31	20	32	30	33	9
1150	2	29	2	6	5	6	6	6	6	5	4	3	6	5	5	6	3	4	6	6	6	3	3	6	3	1	3	3	6	4	6	4	6	6	3	6	6	6	1	6	6	6	4	34	42	41	37	38	18
1151	2	33	3	2	3	6	3	3	5	4	4	1	2	4	4	4	1	2	3	5	2	1	2	5	3	4	2	2	4	5	4	3	3	3	5	5	4	2	2	4	4	5	3	20	28	33	33	19	12
1152	2	29	2	3	3	2	4	4	4	6	3	3	3	3	5	4	2	2	3	4	6	3	2	4	3	2	3	3	3	2	6	6	3	4	3	3	3	3	4	3	6	5	4	29	28	32	29	24	11
1153	2	31	3	4	5	6	5	4	1	5	6	3	5	2	5	4	1	2	5	6	6	4	5	4	5	4	1	4	5	5	5	4	5	5	3	6	3	2	4	6	5	5	3	26	30	42	40	30	14
1154	2	42	4	5	5	5	5	2	2	4	5	3	4	2	4	5	3	2	3	4	5	4	4	4	5	5	3	3	4	6	6	6	6	5	5	6	6	2	2	5	6	5	6	35	27	43	38	29	13
1155	2	41	4	1	5	5	2	4	2	6	6	1	1	2	6	5	1	3	4	5	6	4	2	6	6	3	1	3	4	6	6	5	5	4	5	5	3	2	4	3	2	4	3	21	27	38	42	23	14
1156	1	53	4	3	5	3	4	3	3	4	4	3	3	3	5	3	2	2	3	4	5	5	2	2	4	3	3	3	3	3	3	4	4	2	2	3	4	3	3	5	4	3	3	28	22	28	32	23	7
1157	1	22	1	3	2	5	6	1	5	4	4	6	1	5	4	4	6	2	5	5	5	5	2	5	3	6	6	6	6	5	6	6	6	4	2	6	6	3	5	2	5	4	6	45	38	41	27	27	15
1158	1	32	3	3	6	5	5	5	1	6	6	3	4	1	6	6	3	5	2	6	6	5	5	1	5	5	2	5	2	5	5	6	6	2	6	5	6	5	2	6	5	6	5	36	14	43	46	40	5
1159	2	30	3	2	5	4	6	6	2	3	5	5	6	6	1	2	5	6	5	1	3	6	6	6	3	6	5	6	4	5	5	6	6	4	2	5	6	6	3	6	6	4	6	43	32	36	26	48	14
1160	2	29	2	4	6	3	5	1	3	6	5	1	2	3	6	5	1	1	2	6	5	5	4	6	6	1	1	3	4	6	4	5	6	5	6	4	1	1	4	6	6	4	3	23	31	33	48	21	15
1161	1	45	4	1	1	2	3	6	1	1	5	1	1	2	5	6	1	6	1	5	6	2	1	1	1	6	1	1	6	5	6	5	5	6	6	6	4	1	6	5	5	5	4	22	24	42	29	25	13
1162	2	48	4	4	6	5	5	2	1	4	4	4	4	5	3	6	3	2	2	1	6	4	6	3	4	4	4	5	3	5	5	3	6	2	5	5	6	2	2	6	5	5	5	34	22	40	34	32	8
1163	2	27	2	3	3	4	4	4	5	4	6	3	4	6	4	5	4	4	5	4	6	5	3	6	4	4	4	3	6	3	6	6	3	4	4	5	4	4	6	3	6	5	3	35	41	42	29	28	16
1164	1	28	2	4	6	4	2	2	3	6	6	4	2	2	3	4	1	1	3	6	2	4	2	5	5	4	2	2	4	5	4	5	5	6	5	4	3	2	4	5	4	6	5	27	31	32	41	21	15
1165	2	43	4	5	5	5	4	1	1	3	2	3	1	1	5	2	1	1	5	4	5	5	1	5	4	4	3	3	3	3	5	3	2	2	4	4	5	2	2	5	2	5	3	29	24	29	33	14	10
1166	1	48	4	1	5	5	5	2	3	5	5	2	3	2	5	5	2	2	3	3	5	3	3	2	4	4	2	4	3	4	4	3	3	2	3	3	4	2	4	4	4	4	4	25	20	35	33	23	7
1167	2	36	3	2	4	5	2	4	3	5	5	2	3	2	5	4	4	4	3	3	5	4	1	2	5	5	2	1	2	5	5	4	3	4	5	5	1	3	4	5	4	4	1	23	22	38	37	20	8
1168	1	46	4	1	6	6	6	1	6	4	6	6	1	6	3	1	5	1	4	5	6	6	3	2	3	6	6	5	6	5	4	6	4	4	3	5	5	2	4	4	5	6	5	46	33	39	33	22	12
1169	2	27	2	1	1	3	4	3	6	5	1	3	1	4	3	3	3	3	3	4	3	3	1	4	4	4	3	3	3	3	4	3	2	4	3	5	4	2	4	3	4	3	4	26	29	27	26	19	11
1170	2	28	2	4	4	4	4	3	2	4	5	1	2	5	4	1	1	4	4	1	1	4	4	6	4	4	1	1	4	4	4	1	6	6	1	4	4	2	3	3	2	4	1	20	34	25	25	23	16
1171	2	41	4	3	2	4	2	5	2	2	5	2	2	4	4	5	2	3	4	5	5	4	2	3	2	4	1	2	5	5	5	2	5	4	5	4	4	3	5	5	5	2	3	19	30	37	30	25	12
1172	1	56	4	2	5	5	6	5	2	6	5	2	2	4	5	6	1	2	2	6	6	4	3	2	5	4	2	4	1	6	5	5	5	4	5	5	3	5	1	6	6	5	5	28	18	42	44	31	7
1173	1	35	3	4	4	2	3	4	3	5	2	3	5	3	5	1	3	3	2	6	2	4	4	4	3	4	3	6	4	5	2	4	5	4	5	4	5	5	3	6	2	6	6	31	27	19	39	38	12
1174	2	49	4	3	4	5	1	5	6	2	5	1	1	4	6	6	2	4	1	3	6	5	3	5	3	6	1	4	1	4	5	4	5	1	3	6	5	4	2	3	4	5	4	24	23	43	28	30	7
1175	1	32	3	6	3	3	4	2	6	5	2	2	2	5	5	2	2	2	5	4	3	4	2	5	2	4	1	5	6	3	3	5	2	6	4	3	2	2	5	3	2	4	5	24	44	22	29	22	17
1176	1	33	3	4	5	5	6	5	4	5	6	5	5	2	5	5	5	4	5	6	6	5	5	4	5	1	5	5	2	5	5	5	5	3	5	5	5	5	4	3	6	5	5	41	28	39	39	39	9
1177	1	36	3	4	1	2	5	1	2	5	5	5	3	2	1	5	4	2	2	5	5	3	3	2	5	2	3	2	2	5	5	4	3	3	5	2	5	3	4	4	5	3	3	32	21	31	31	20	7
1178	1	42	4	2	3	4	2	3	1	5	6	2	1	1	5	5	3	2	2	5	6	2	5	2	2	5	1	3	3	3	6	4	5	2	5	6	4	2	3	6	5	5	6	23	16	43	34	27	7
1179	1	40	4	6	6	6	6	1	6	6	6	6	1	6	6	6	6	6	1	6	6	6	6	1	6	6	1	6	6	6	6	6	6	1	6	6	6	6	1	6	6	6	6	43	28	48	48	38	8
1180	1	36	3	3	4	5	4	1	4	5	4	1	2	6	6	6	1	1	3	6	6	4	5	6	5	5	1	2	4	5	6	5	6	5	6	6	3	1	3	6	6	6	4	25	34	44	43	22	15
1181	1	26	2	3	5	4	3	1	2	3	4	2	4	4	2	3	3	4	1	3	5	5	4	4	4	3	4	4	4	4	3	2	2	4	3	3	5	4	3	4	4	4	4	28	25	29	28	27	12
1182	1	47	4	1	2	6	2	5	1	5	5	2	2	1	6	6	1	6	1	5	6	3	5	2	6	6	2	6	1	6	6	5	4	1	6	6	5	5	6	6	5	3	3	23	14	46	42	36	4
1183	2	45	4	2	4	5	4	4	2	5	4	3	2	1	3	4	2	4	3	4	4	3	2	1	3	5	2	1	3	4	6	6	5	1	4	6	3	5	4	4	6	5	4	28	17	40	31	27	5
1184	2	38	3	4	2	2	6	2	5	5	4	4	4	4	5	2	4	1	5	6	4	6	4	6	5	4	4	5	5	4	5	6	5	5	2	4	6	3	4	6	6	6	6	42	38	31	35	30	16
1185	2	22	1	4	3	5	4	2	1	3	3	2	2	6	3	4	2	3	5	2	4	4	1	4	1	4	2	5	4	2	4	3	3	1	2	4	2	2	6	1	5	4	6	23	31	33	17	24	9
1186	2	41	4	3	3	6	4	1	6	4	6	2	1	6	3	6	4	1	5	4	6	2	1	4	2	2	1	4	6	5	6	5	5	2	4	6	3	1	6	3	6	2	6	23	38	44	28	20	12
1187	1	55	4	1	4	5	5	3	6	4	4	2	1	4	4	4	2	2	4	4	4	4	4	4	5	4	2	4	3	4	6	5	5	2	3	5	5	1	5	4	5	5	4	30	29	37	32	24	9
1188	1	27	2	5	3	5	4	1	5	3	4	4	2	6	6	5	4	2	6	4	4	5	2	5	6	5	5	4	6	2	4	4	2	5	1	4	5	5	6	2	5	4	4	35	44	36	27	22	16
1189	1	28	2	3	4	4	4	2	4	4	3	3	2	4	4	3	1	2	4	4	3	3	2	4	3	4	1	1	4	4	3	4	4	4	3	2	3	1	5	4	4	4	3	23	32	26	30	17	12
1190	2	23	1	6	6	5	5	4	6	2	6	6	6	6	3	4	6	5	6	5	6	6	6	6	5	6	4	6	6	5	6	6	6	3	1	4	6	6	4	4	6	6	6	45	43	43	31	45	15
1191	1	24	1	1	3	5	2	6	1	3	1	3	6	1	5	1	4	6	1	4	6	5	4	1	6	3	1	3	1	5	1	6	6	1	5	6	2	1	1	4	1	6	5	29	8	24	35	37	3
1192	1	35	3	2	4	5	3	2	2	5	5	3	2	3	5	6	3	4	3	4	5	3	3	2	3	4	3	3	3	3	4	4	4	3	5	4	3	4	3	4	4	4	3	26	21	37	33	25	8
1193	2	38	3	1	3	6	2	1	6	5	4	4	1	4	3	4	4	1	3	3	5	3	3	2	6	3	2	2	6	6	6	6	4	6	3	6	6	1	3	2	6	6	6	33	31	40	31	19	14
1194	2	23	1	3	4	2	1	2	1	5	5	1	2	3	3	3	1	1	1	3	5	3	1	3	3	4	2	5	5	6	4	6	6	5	6	3	6	3	2	3	6	6	6	26	23	32	33	26	13
1195	1	31	3	1	5	3	5	2	4	5	5	6	6	5	4	4	6	2	1	5	6	6	2	4	5	1	6	6	1	6	4	6	6	2	6	1	6	5	4	6	5	6	6	47	22	29	42	35	7
1196	2	27	2	1	3	6	6	3	6	3	4	1	3	6	1	1	1	1	6	3	6	5	1	1	4	6	1	6	6	3	6	6	6	6	3	6	6	4	6	3	6	6	6	32	38	41	23	30	13
1197	2	47	4	1	6	4	1	3	4	3	3	1	3	1	5	3	1	5	4	3	5	2	3	1	6	4	6	4	3	6	4	6	6	3	4	5	3	3	5	4	4	6	4	26	22	32	37	31	7
1198	1	41	4	3	3	4	4	3	2	4	4	4	4	4	4	2	3	2	3	4	5	5	5	2	4	3	3	4	3	3	4	4	4	4	4	3	4	3	4	4	4	4	3	31	25	29	30	28	9
1199	2	37	3	4	4	5	5	2	4	4	2	2	2	4	4	2	1	1	2	5	3	2	3	6	6	3	1	5	6	6	5	6	4	6	6	6	6	3	6	3	5	6	6	29	38	31	38	26	18
1200	2	46	4	4	4	6	1	4	6	6	3	1	1	6	6	6	1	1	3	6	6	6	1	2	4	6	1	1	6	4	6	4	6	6	4	4	1	1	6	3	6	6	4	21	39	43	37	19	14
1201	2	57	4	2	4	5	2	2	2	5	2	3	2	2	6	6	2	2	2	3	6	4	3	4	5	5	3	2	5	5	5	3	4	2	4	5	4	4	3	4	5	3	2	24	22	39	36	21	11
1202	1	24	1	6	3	5	5	5	6	5	3	3	2	5	4	6	5	5	4	5	6	2	2	5	2	6	2	5	6	5	5	5	6	5	5	6	5	5	6	2	6	6	5	33	43	43	31	35	16
1203	1	36	3	4	3	5	6	5	4	4	3	2	2	4	5	5	2	2	5	6	6	2	3	3	5	6	3	5	5	6	5	5	5	3	6	5	6	2	3	6	5	2	5	28	31	40	41	29	11
1204	1	45	4	1	3	4	1	6	1	4	4	1	3	3	5	4	2	3	2	3	4	3	3	3	3	5	2	3	2	3	4	4	5	2	3	5	3	3	2	4	4	5	4	21	16	34	28	30	7
1205	2	23	1	1	5	5	4	3	4	6	6	4	4	2	4	4	4	2	4	2	6	3	1	2	2	5	4	4	4	4	1	6	5	2	5	1	5	3	2	4	5	5	5	35	21	33	32	27	8
1206	1	32	3	5	3	4	4	3	3	5	4	3	3	3	5	3	2	4	2	4	4	3	3	3	4	4	2	3	4	4	3	4	5	3	4	4	4	3	3	4	3	3	3	25	26	29	33	27	10
1207	2	28	2	5	5	6	2	1	6	5	2	4	4	4	3	2	1	1	5	6	6	6	1	5	5	6	6	6	6	6	6	6	4	6	4	4	4	1	6	3	5	5	6	34	43	37	37	24	17
1208	1	43	4	1	3	6	2	2	4	3	3	2	1	5	2	4	2	2	5	4	5	1	1	5	2	6	2	3	1	3	1	2	5	2	5	1	3	1	5	4	5	5	5	19	28	31	26	20	8
1209	1	30	3	1	5	3	3	3	1	5	3	4	3	3	3	3	3	4	3	5	2	5	4	2	5	4	3	4	4	5	3	5	4	1	5	3	4	3	4	5	5	3	4	30	19	26	38	29	7
1210	2	26	2	2	2	4	6	3	6	3	5	6	3	6	2	6	6	5	6	6	6	6	2	6	3	1	6	6	6	3	6	6	6	6	1	6	6	5	5	3	5	6	6	48	43	39	23	36	18
1211	1	28	2	4	4	4	3	6	6	2	1	4	3	6	1	1	3	6	6	4	1	5	2	4	1	4	5	6	5	3	5	3	6	4	1	5	4	6	5	2	5	3	4	30	40	26	18	39	13
1212	1	41	4	2	4	2	3	3	4	5	5	6	5	2	5	3	3	3	3	5	5	5	5	1	3	4	3	5	2	4	6	4	5	2	5	5	5	4	4	4	3	4	5	33	20	33	35	35	5
1213	1	34	3	5	5	6	5	3	4	5	2	4	5	3	5	2	4	4	3	4	6	5	5	4	5	1	3	5	4	5	6	5	5	4	6	1	5	5	3	5	5	6	6	37	30	29	40	38	12
1214	1	27	2	2	6	5	2	6	1	6	3	5	3	2	6	2	2	6	1	5	4	6	2	1	5	6	5	5	1	6	1	5	4	1	5	5	5	1	1	5	1	6	5	36	10	27	44	32	3
1215	1	33	3	3	6	3	3	2	6	5	4	6	1	3	3	1	1	5	5	2	2	6	1	6	1	5	1	6	6	1	6	1	6	5	3	3	5	6	6	5	5	5	6	28	40	29	26	33	17
1216	1	24	1	4	4	6	5	1	6	5	6	1	2	6	4	6	3	3	3	3	6	6	5	6	6	5	2	1	6	3	6	6	5	6	1	6	5	4	6	3	6	5	3	33	43	47	29	24	18
1217	1	28	2	1	5	5	2	3	1	5	4	3	1	4	4	4	3	2	3	4	4	4	1	6	6	4	4	2	4	5	6	6	6	4	3	5	5	2	4	4	4	3	2	30	27	36	36	19	14
1218	1	17	0	4	5	6	6	2	6	5	5	2	1	2	1	2	5	3	4	6	3	6	1	3	5	6	3	6	4	5	6	6	2	4	6	6	6	2	1	6	6	5	6	39	28	40	39	23	11
1219	1	35	3	2	4	5	1	5	5	5	5	5	5	5	1	4	5	5	1	6	6	6	5	5	3	6	6	3	5	6	5	6	6	5	2	6	6	6	2	5	5	5	5	40	30	42	32	40	15
1220	2	45	4	2	2	5	1	1	6	5	3	1	1	5	6	2	1	1	6	6	3	3	1	5	2	5	1	2	6	4	5	5	4	5	2	5	2	1	5	5	6	2	1	16	40	34	32	12	16
1221	2	44	4	4	3	5	6	1	5	6	3	3	2	5	5	3	2	5	5	5	5	5	4	6	4	4	4	4	4	3	4	5	5	6	2	5	5	4	4	5	4	5	4	35	39	33	33	29	16
1222	1	31	3	1	5	1	1	1	6	6	4	1	1	3	5	4	1	1	6	6	5	3	2	3	5	2	3	1	1	4	4	4	4	4	4	6	4	1	4	6	4	4	3	21	28	30	41	14	8
1223	2	27	2	4	4	2	3	4	4	5	4	1	2	2	2	5	1	2	1	5	6	4	2	3	4	1	1	1	4	4	6	6	5	1	5	1	4	4	3	1	6	6	4	26	22	31	30	24	8
1224	2	44	4	1	1	4	1	4	5	2	2	2	1	2	1	1	1	5	6	1	6	1	1	4	3	1	1	2	5	2	5	1	1	5	5	2	5	1	2	5	1	6	5	18	30	22	20	20	14
1225	1	21	1	1	6	3	4	3	1	5	6	5	3	1	3	6	6	2	1	6	6	6	5	1	5	5	5	5	1	6	5	5	5	2	6	2	6	5	6	6	5	6	5	43	14	38	43	33	4
1226	2	32	3	5	4	4	4	5	2	5	5	4	4	2	5	5	2	3	2	5	6	4	4	2	5	5	4	4	2	5	5	2	4	2	5	4	4	4	3	4	4	5	5	29	20	38	38	33	6
1227	2	41	4	5	6	6	6	1	4	6	4	3	3	3	5	6	4	1	4	5	6	4	3	4	5	6	4	3	2	5	6	6	4	4	5	6	6	1	3	5	6	6	4	39	29	46	42	20	10
1228	1	46	4	3	3	3	5	4	6	6	6	3	6	3	6	1	5	6	4	2	6	6	4	1	1	1	2	3	2	2	1	6	6	1	4	1	1	1	5	3	1	2	1	30	25	20	27	31	4
1229	1	37	3	1	6	5	5	1	2	5	3	4	2	4	5	5	2	1	2	6	5	5	4	2	5	4	2	2	5	5	4	5	5	2	2	5	5	4	2	5	5	4	5	32	20	36	39	24	9
1230	2	27	2	4	5	6	6	4	6	6	6	6	3	6	6	6	4	5	1	6	6	6	5	6	6	3	3	6	6	6	6	6	5	6	6	4	6	4	6	6	6	6	6	43	41	43	47	38	18
1231	1	26	2	3	3	5	6	6	1	1	4	1	6	3	1	1	1	6	3	1	1	3	3	1	1	6	1	2	3	1	3	1	6	3	1	6	6	6	4	1	3	3	3	22	21	29	10	38	7
1232	1	42	4	2	5	4	4	2	5	5	4	2	1	4	5	5	2	1	5	5	6	4	2	3	5	3	2	2	5	4	4	5	4	5	4	3	5	1	6	4	4	4	2	28	35	33	37	15	13
1233	1	18	0	3	3	5	4	2	4	5	4	4	4	4	5	5	4	5	3	2	6	6	5	6	3	4	5	4	5	3	5	6	6	6	4	3	6	5	4	4	5	5	5	40	35	37	29	36	17
1234	2	46	4	3	5	4	4	1	5	3	3	2	2	4	4	4	1	2	6	4	6	2	2	4	5	4	2	1	1	6	5	2	6	5	3	5	4	3	6	4	5	3	3	20	34	36	34	20	10
1235	2	33	3	5	3	4	3	4	6	3	6	1	2	5	5	5	3	4	6	3	5	4	3	6	3	3	1	5	6	3	5	3	5	5	4	4	4	5	5	2	4	5	4	24	44	36	26	32	17
1236	1	28	2	5	6	2	5	2	4	6	2	6	1	5	6	1	6	4	2	6	5	5	2	2	6	2	5	6	4	5	3	6	6	4	6	5	6	3	4	6	3	5	6	44	30	23	47	30	10
1237	2	25	2	5	5	5	5	4	2	5	5	2	5	5	4	3	2	3	4	4	6	3	4	5	4	5	4	4	6	5	6	5	5	3	3	5	5	5	4	4	5	5	4	31	34	40	34	34	14
1238	2	43	4	1	1	2	5	2	1	6	5	5	1	1	6	5	5	2	2	4	6	1	3	1	4	5	5	6	1	5	6	6	5	1	3	6	1	1	1	5	6	6	6	34	9	41	34	26	3
1239	1	36	3	2	5	5	5	3	2	5	3	3	3	2	6	3	4	3	4	5	5	3	3	2	6	5	3	4	4	5	4	5	6	4	5	4	4	4	3	5	4	5	6	32	23	33	42	32	10
1240	1	39	3	6	6	4	6	3	1	5	3	6	5	4	5	4	6	3	2	4	6	4	5	1	3	3	3	4	1	5	4	4	5	1	6	5	5	5	2	4	3	5	6	39	18	32	38	36	3
1241	1	31	3	3	6	6	3	1	2	6	4	4	3	2	4	5	1	3	2	5	5	6	3	1	6	4	2	6	1	6	4	3	6	2	6	6	4	3	4	5	5	5	6	28	17	39	44	31	4
1242	1	33	3	1	5	2	6	6	1	5	4	5	1	4	3	4	6	6	3	5	4	6	3	1	5	2	3	3	2	6	4	6	5	5	4	2	5	4	2	5	4	5	5	42	19	26	38	33	8
1243	1	41	4	4	6	6	5	1	4	6	5	4	3	5	5	2	5	2	3	6	6	3	4	1	5	6	5	5	3	6	6	6	5	4	5	6	6	5	2	6	6	6	5	40	26	43	45	30	8
1244	2	27	2	3	5	5	6	4	4	6	3	3	4	4	5	4	2	2	3	3	4	4	1	4	3	3	2	1	5	4	5	4	4	4	4	5	5	2	6	3	4	4	3	30	33	33	33	21	13
1245	1	28	2	4	4	2	5	1	6	5	3	2	2	2	5	1	2	1	2	6	5	6	2	1	5	5	2	3	4	6	2	6	6	6	2	6	5	6	2	5	5	5	2	33	27	29	38	23	11
1246	2	42	4	4	5	4	3	2	2	4	5	4	5	3	4	6	3	3	3	6	6	4	5	4	5	4	5	5	1	6	5	5	6	5	6	5	4	3	3	6	5	5	5	33	25	40	42	34	10
1247	1	45	4	1	4	5	4	4	2	4	5	2	3	5	1	6	1	6	4	2	6	5	5	4	1	5	1	2	4	1	5	3	5	4	1	5	4	3	4	1	6	4	1	24	28	43	15	29	12
1248	1	36	3	1	1	1	1	5	2	6	4	4	2	1	6	4	1	1	1	6	4	4	3	1	5	1	2	5	5	5	1	1	2	3	4	4	6	3	4	5	2	2	5	21	18	21	38	26	9
1249	2	45	4	3	4	3	2	4	6	3	4	1	2	4	5	4	1	1	5	5	4	2	2	5	3	4	3	3	6	5	5	2	2	5	2	5	5	2	6	4	6	3	2	19	40	35	31	18	16
1250	1	20	0	1	4	5	6	3	6	6	2	4	4	6	5	4	3	4	5	6	4	5	4	6	2	5	3	6	6	4	2	4	2	6	3	5	5	1	6	6	5	5	6	35	42	32	36	30	18
1251	1	35	3	5	6	5	6	3	3	5	4	4	4	4	5	4	3	1	2	6	4	4	5	4	5	3	3	5	4	5	4	5	5	4	4	4	6	4	5	6	5	5	5	36	31	33	42	32	12
1252	2	34	3	3	3	3	4	3	4	4	5	5	2	4	4	4	2	2	4	5	5	2	2	4	3	2	2	3	4	3	4	2	2	4	5	2	2	5	5	4	2	2	4	21	32	27	31	23	12
1253	2	27	2	5	5	6	6	6	2	5	5	2	5	2	5	5	2	6	1	6	5	5	5	1	5	5	5	4	6	3	6	6	6	3	5	6	6	6	4	4	5	6	4	38	24	43	38	42	10
1254	2	35	3	3	5	4	5	6	3	4	6	2	4	5	5	4	1	5	6	5	5	5	4	5	6	2	1	3	4	5	3	5	5	5	5	3	3	2	4	5	5	3	3	25	35	32	40	32	14
1255	1	29	2	3	4	4	4	2	1	5	3	3	1	4	3	3	2	1	1	4	3	4	4	4	4	4	2	5	1	3	4	4	3	5	5	5	5	4	2	5	4	4	5	28	21	30	33	25	10
1256	1	18	0	3	6	3	2	6	6	6	4	3	6	4	3	5	4	5	6	4	3	4	3	4	5	3	4	4	4	3	6	6	4	4	2	3	3	5	4	5	6	5	6	31	35	33	34	39	12
1257	1	28	2	3	3	4	3	3	3	4	1	3	3	3	3	2	1	3	4	4	4	1	3	4	1	4	1	1	3	1	1	1	1	4	1	6	3	1	4	4	1	4	1	17	28	23	21	16	11
1258	2	27	2	6	2	6	6	2	5	3	3	3	4	6	2	3	3	3	3	6	6	5	1	6	4	6	1	3	6	4	6	6	6	6	3	6	6	3	2	4	5	5	3	35	40	41	28	25	18
1259	2	24	1	4	5	6	4	4	4	4	5	4	2	3	6	5	5	2	5	3	6	6	6	5	4	5	4	5	5	4	6	6	6	6	4	5	5	4	2	4	6	5	6	39	34	44	34	35	16
1260	1	41	4	4	5	5	3	4	2	5	6	5	3	4	5	5	5	2	2	5	6	5	4	2	6	4	6	4	4	6	3	5	5	4	6	5	4	3	2	6	4	5	5	38	24	38	44	30	10
1261	2	39	3	3	6	4	2	3	2	4	6	3	3	3	4	5	4	3	2	5	5	3	3	2	5	4	4	3	2	5	3	5	5	2	5	4	4	3	3	5	3	6	5	31	19	34	39	28	6
1262	1	22	1	2	4	3	6	5	3	6	6	4	6	6	6	6	2	5	4	6	6	6	6	6	4	5	4	6	5	5	5	6	6	6	2	5	6	5	5	5	6	5	6	39	37	42	38	45	17
1263	1	36	3	5	6	6	5	4	5	6	6	6	2	4	6	6	4	1	4	6	6	6	3	2	6	5	3	5	5	6	6	6	6	3	6	6	5	3	3	6	6	6	5	41	31	47	48	29	10
1264	2	17	0	4	6	5	3	3	1	6	2	5	2	6	6	3	5	3	6	1	5	6	2	2	4	3	1	3	4	5	3	4	4	6	6	6	6	3	3	6	4	6	4	36	32	31	40	24	12
1265	1	30	3	5	4	6	6	4	4	3	5	2	4	3	4	6	3	3	2	5	6	6	4	6	3	5	4	6	6	4	5	6	5	6	4	5	6	4	4	4	5	6	6	39	36	43	31	36	18
1266	1	24	1	2	3	5	5	5	5	5	6	3	3	3	4	6	4	5	5	4	6	6	2	4	3	3	3	4	6	5	5	4	5	2	6	6	6	4	5	3	6	5	4	36	32	43	33	32	12
1267	1	30	3	1	6	5	6	1	1	3	6	6	4	1	1	4	3	1	1	6	6	6	6	6	6	1	1	1	1	6	3	6	6	1	6	1	6	6	1	6	3	6	6	40	13	29	40	31	8
1268	2	27	2	3	4	5	5	5	3	6	4	3	2	3	4	5	2	6	3	4	5	4	3	2	4	5	2	4	1	3	5	6	6	1	5	6	5	3	3	5	3	6	4	33	19	38	35	33	4
1269	2	32	3	6	4	5	4	5	6	1	1	4	5	5	1	4	4	6	1	1	6	6	6	6	1	3	4	1	1	4	6	6	6	4	1	4	6	4	2	1	4	5	4	39	31	33	14	37	11
1270	1	28	2	4	4	3	5	1	6	3	4	6	5	6	3	4	5	2	6	5	4	5	2	4	3	6	3	5	6	5	5	5	5	5	2	4	4	2	4	3	4	4	5	37	41	34	28	27	15
1271	1	38	3	5	6	4	6	2	3	5	3	5	5	4	3	5	5	4	4	5	5	5	3	3	3	4	5	5	4	6	5	5	5	3	3	4	5	5	4	5	4	5	5	41	30	34	36	34	10
1272	1	30	3	3	6	5	4	2	6	6	2	4	3	5	5	4	5	2	4	5	3	4	4	4	6	5	3	5	5	6	6	6	5	2	6	6	2	5	4	5	6	6	5	34	33	37	45	31	11
1273	1	27	2	1	5	5	4	4	3	5	4	4	5	2	4	2	2	3	5	3	5	3	3	2	5	4	2	4	4	5	5	4	5	1	5	4	4	4	3	3	5	5	4	28	21	34	35	32	7
1274	2	27	2	2	4	6	2	4	3	5	6	3	2	4	4	6	1	4	6	3	6	5	4	4	3	5	2	3	4	3	6	4	6	4	4	6	5	3	3	2	6	6	4	28	30	47	28	30	12
1275	1	36	3	1	3	2	5	3	2	4	4	4	6	4	6	4	3	3	3	5	5	6	6	4	3	4	3	4	4	4	4	6	6	4	5	2	6	5	1	6	4	2	5	35	23	29	36	38	12
1276	1	29	2	1	3	6	6	1	3	4	5	4	2	4	6	1	4	6	2	3	3	2	2	1	4	6	3	5	4	2	2	5	5	1	3	6	6	3	2	5	4	1	6	31	18	33	30	30	6
1277	2	27	2	2	5	5	3	2	3	5	4	2	2	3	4	4	2	4	5	6	5	3	2	4	5	5	2	2	4	4	5	5	5	4	3	5	4	4	4	4	5	5	3	26	29	38	36	24	12
1278	1	37	3	2	5	5	1	1	1	6	3	3	1	2	6	6	3	1	3	4	2	3	1	2	5	6	3	5	5	5	6	6	3	2	5	6	2	1	5	5	6	5	5	26	22	40	41	18	9
1279	1	22	1	1	6	5	6	5	2	6	6	6	6	1	4	6	5	2	3	6	6	6	6	3	4	4	4	6	4	4	4	6	6	2	6	1	6	6	3	6	4	6	6	45	19	36	42	43	9
1280	1	46	4	2	4	5	5	5	2	5	6	4	3	2	5	5	4	4	2	4	6	5	5	4	5	3	2	4	4	3	1	4	5	2	3	4	4	5	2	1	1	5	5	33	20	31	30	36	10
1281	1	25	2	1	4	5	5	6	1	5	5	3	5	5	2	4	3	4	5	5	5	5	3	2	5	4	1	4	1	4	4	5	2	1	5	5	3	5	2	5	4	2	4	27	18	36	35	33	4
1282	1	35	3	1	6	3	5	1	1	5	2	6	1	2	3	4	5	1	1	6	5	6	1	1	4	4	6	4	1	6	1	6	5	1	5	5	6	1	1	6	1	6	5	46	9	25	41	19	3
1283	1	19	0	2	5	5	6	6	2	2	6	4	5	4	4	6	4	6	2	5	6	1	5	4	6	5	3	5	1	6	6	5	6	3	6	6	6	6	2	4	6	6	5	35	20	46	38	44	8
1284	1	25	2	1	3	6	6	1	6	6	6	4	3	6	6	6	1	1	6	3	6	5	1	2	1	6	2	4	5	4	5	6	6	6	2	6	5	3	2	4	3	4	5	33	34	44	29	24	13
1285	2	31	3	3	4	1	1	5	1	3	5	3	1	5	3	3	5	5	4	3	4	3	2	5	4	3	3	4	4	2	6	1	6	3	6	2	3	2	2	5	6	5	4	24	27	30	30	29	12
1286	1	20	0	2	6	6	3	1	2	6	6	6	1	6	6	6	6	4	3	6	6	6	1	6	6	3	3	5	5	6	5	6	6	6	6	6	6	3	6	3	6	6	5	42	36	44	45	26	17
1287	1	42	4	1	4	1	1	2	1	6	2	4	2	5	3	2	2	1	2	6	5	6	2	2	2	1	2	5	2	2	2	5	2	2	5	1	6	1	5	6	4	5	6	31	20	18	34	21	6
1288	1	43	4	4	4	3	4	4	4	4	3	3	4	4	3	4	4	3	4	4	5	4	3	4	3	4	3	3	4	4	5	4	4	4	4	4	3	3	5	4	5	4	3	29	33	33	30	27	12
1289	1	29	2	5	4	6	2	3	4	5	3	4	4	1	5	2	2	3	2	5	6	2	1	1	4	5	2	1	4	3	5	6	4	1	1	5	4	4	1	6	4	5	3	27	19	36	33	23	6
1290	2	33	3	4	3	2	2	5	3	4	4	4	2	5	4	4	4	3	3	3	4	5	3	2	2	6	4	3	4	4	4	4	4	4	4	5	4	2	4	4	5	6	4	33	29	34	28	26	10
1291	2	45	4	1	3	4	3	2	4	5	4	2	1	3	4	5	1	2	5	3	5	3	2	3	4	5	1	1	3	5	6	2	3	2	4	4	2	1	4	4	5	3	2	17	25	38	32	14	8
1292	1	35	3	2	4	4	3	6	5	5	5	1	1	2	6	3	1	4	4	5	2	5	3	2	1	4	1	2	6	5	5	5	3	3	1	5	4	3	1	5	5	5	4	25	25	33	32	26	11
1293	2	29	2	4	6	6	5	5	5	6	6	6	3	3	3	4	4	4	2	3	6	4	4	1	4	4	4	3	3	5	5	4	4	3	5	5	6	3	4	3	6	4	6	37	25	42	35	32	7
1294	2	45	4	2	4	5	3	5	2	5	4	1	1	4	5	3	1	1	5	5	4	3	1	4	5	4	1	1	4	5	5	3	5	4	2	5	2	1	5	5	5	5	1	19	30	35	36	16	12
1295	2	27	2	3	3	5	4	6	3	2	4	3	6	3	3	4	4	6	3	4	5	5	4	3	3	4	1	3	5	4	5	5	6	1	3	6	5	5	2	4	5	5	4	32	23	38	26	40	9
1296	1	33	3	3	6	5	5	3	4	5	5	5	3	3	5	6	4	2	2	6	6	6	3	3	6	5	3	6	4	6	5	5	5	4	5	2	5	5	3	5	5	4	6	37	26	39	44	33	11
1297	2	27	2	2	5	4	5	4	1	5	4	2	6	2	5	2	1	5	2	5	4	3	5	2	6	6	3	5	3	5	6	6	6	2	5	5	4	2	2	5	5	6	4	30	16	36	41	37	7
1298	1	40	4	4	5	5	6	3	2	6	5	1	5	4	5	6	1	2	5	5	6	6	5	4	4	5	1	2	6	6	6	6	6	6	2	6	5	4	4	5	6	2	4	28	35	45	38	31	16
1299	1	24	1	1	5	6	6	6	5	5	5	2	5	5	5	5	2	5	1	5	6	5	5	2	3	5	4	5	1	4	5	5	5	5	3	6	5	5	3	4	4	6	5	35	23	42	34	41	8
1300	2	24	1	1	5	4	2	6	4	4	6	3	6	6	6	6	4	6	4	6	6	4	4	4	4	6	4	6	4	4	6	4	5	5	4	6	6	5	4	4	4	4	6	31	32	44	37	44	13
1301	1	25	2	1	5	6	1	2	4	2	5	2	3	1	3	6	4	3	1	4	6	2	5	1	5	5	2	5	2	6	4	5	6	2	5	5	4	2	2	2	5	5	5	25	14	42	32	31	5
1302	1	23	1	5	5	2	6	6	6	3	2	5	5	6	1	3	6	4	5	6	1	6	5	5	5	6	6	6	6	6	5	6	6	5	2	6	6	6	1	5	6	6	6	47	39	31	33	44	16
1303	1	40	4	2	6	5	3	1	1	5	6	6	6	4	5	6	5	1	2	5	6	5	6	2	6	6	2	5	5	5	5	4	5	4	5	6	6	4	2	6	6	5	5	36	22	46	43	33	11
1304	1	40	4	6	5	5	5	3	3	5	4	4	3	2	5	3	4	3	3	3	5	5	4	2	4	5	3	3	3	5	5	6	5	3	5	5	5	3	2	5	5	5	4	37	24	37	37	28	8
1305	1	43	4	2	6	6	4	4	3	6	5	4	2	1	6	5	1	3	1	6	6	3	2	1	3	6	1	6	1	3	6	6	3	2	5	6	6	1	4	6	6	6	6	31	15	46	41	27	4
1306	1	42	4	1	1	1	1	1	2	6	6	1	1	6	6	4	1	1	4	5	6	4	1	4	5	1	1	1	1	3	5	6	4	6	2	1	5	1	3	6	5	1	1	20	27	29	34	11	11
1307	2	23	1	1	4	5	5	1	1	6	4	2	4	1	5	6	1	1	2	6	6	5	4	1	1	6	1	1	1	6	6	6	6	1	6	6	6	1	1	6	5	6	5	32	9	44	40	23	3
1308	2	46	4	5	2	5	4	3	4	4	4	2	5	5	2	2	2	4	5	4	4	2	5	6	2	4	1	4	5	2	4	4	4	6	2	5	4	4	4	3	5	4	3	23	40	33	21	32	17
1309	2	25	2	3	5	5	5	3	4	3	4	2	3	4	3	4	3	3	4	4	4	4	2	4	3	4	2	3	4	4	5	3	3	4	4	4	4	3	3	3	6	4	3	27	30	36	29	23	12
1310	1	30	3	2	5	4	2	5	5	6	6	2	5	5	1	6	1	6	6	5	6	6	5	5	2	5	1	2	5	6	5	5	5	5	1	6	5	6	6	6	6	6	6	28	39	44	32	40	15
1311	2	33	3	4	6	5	4	3	3	6	4	1	1	4	4	4	1	1	4	4	1	5	1	4	4	4	1	1	4	6	5	6	6	5	2	6	6	1	6	4	6	6	1	30	34	35	36	15	13
1312	2	27	2	4	5	5	4	1	4	5	3	4	2	4	5	3	4	1	6	6	5	4	5	5	4	4	4	5	5	5	5	6	5	6	4	5	5	1	4	5	5	6	6	37	38	35	39	26	16
1313	1	27	2	4	2	4	6	5	2	6	5	5	1	1	5	2	5	3	2	2	6	6	2	1	4	5	5	6	4	5	5	6	4	2	6	4	6	2	6	4	5	6	6	45	22	36	34	29	7
1314	2	38	3	4	2	3	1	1	3	1	3	1	1	5	1	4	1	1	4	6	6	3	1	6	5	4	1	3	4	6	6	4	3	5	6	5	3	1	4	6	6	2	5	16	35	37	33	16	15
1315	2	21	1	2	2	6	1	4	4	4	5	3	5	4	5	2	2	1	5	2	4	2	5	1	5	6	3	6	3	3	1	6	6	2	4	6	6	6	6	1	1	6	6	29	27	31	26	39	6
1316	1	24	1	5	6	4	4	4	4	4	2	4	4	3	4	3	3	4	4	5	5	6	5	4	5	4	3	4	4	4	5	4	4	3	4	4	4	3	3	4	4	3	5	31	30	31	36	33	11
1317	2	54	4	2	5	6	6	2	1	2	3	4	6	1	4	4	1	3	3	4	6	5	6	4	3	6	4	1	2	5	5	6	6	4	2	6	4	4	1	3	4	6	3	36	18	40	28	31	10
1318	1	24	1	2	4	5	5	4	4	5	4	4	5	5	5	4	4	3	4	6	3	5	5	5	3	3	4	6	5	4	4	4	4	5	3	5	5	4	5	4	4	4	5	35	35	32	34	36	15
1319	1	33	3	3	6	5	6	3	5	5	4	4	3	6	6	4	4	4	3	6	4	4	4	3	5	5	3	4	4	4	5	5	5	5	4	4	4	5	3	5	4	5	5	35	32	35	41	33	12
1320	2	33	3	3	4	3	6	6	1	3	4	2	3	6	6	5	1	5	4	4	6	5	2	6	5	4	1	5	4	3	6	6	5	1	6	6	6	3	4	4	6	6	6	33	29	40	35	35	11
1321	2	24	1	6	3	5	5	4	3	4	6	3	3	6	5	5	1	4	5	4	3	5	3	5	3	5	3	4	5	3	6	5	5	5	1	5	6	5	5	3	6	2	3	30	40	41	26	31	15
1322	1	28	2	1	5	6	4	4	2	5	6	2	4	4	5	6	1	5	3	4	5	6	4	1	5	6	2	5	4	5	5	5	5	4	4	6	5	5	1	5	5	6	6	31	20	45	38	38	9
1323	2	38	3	2	3	3	3	2	2	5	4	2	2	2	3	5	1	1	2	5	3	4	3	1	5	5	1	1	2	4	5	5	5	1	4	5	4	2	1	5	5	5	1	25	13	35	34	17	4
1324	1	48	4	4	6	6	6	4	2	5	1	6	6	6	5	1	1	2	5	6	2	6	6	6	6	4	1	6	6	5	5	5	5	5	2	2	6	2	3	5	5	5	6	36	37	26	40	37	17
1325	2	17	0	1	5	6	6	4	4	4	6	1	1	2	2	3	1	4	6	6	3	6	1	4	4	6	4	3	4	3	4	4	6	1	5	6	6	4	5	5	5	5	4	33	27	39	34	27	9
1326	1	29	2	6	1	1	2	6	1	3	3	1	6	1	3	5	3	6	1	2	5	5	5	1	4	5	4	4	2	3	5	5	5	1	6	5	4	6	1	1	5	6	6	30	14	34	23	44	4
1327	1	26	2	5	5	6	6	5	2	4	5	5	5	3	3	5	5	6	1	6	6	5	5	5	3	5	6	6	4	5	3	6	6	5	4	5	6	6	2	5	2	5	6	44	27	37	35	45	14
1328	1	32	3	1	4	5	2	3	5	5	5	1	2	4	5	6	2	3	2	5	6	3	3	4	4	5	2	2	2	5	5	3	6	4	3	4	5	4	3	4	5	6	4	24	25	41	35	27	10
1329	2	20	0	3	5	2	4	3	6	4	4	4	3	5	4	4	4	3	3	5	5	3	3	4	4	1	3	3	3	4	4	5	4	4	4	2	3	3	5	4	4	6	5	32	33	26	34	27	11
1330	2	31	3	4	5	5	5	1	4	6	5	1	1	5	6	5	1	1	3	6	6	4	1	5	6	2	1	3	4	6	6	5	5	5	6	6	4	1	4	6	6	5	4	26	34	41	47	17	14
1331	1	38	3	2	5	5	5	2	1	5	6	3	5	4	4	5	3	2	2	4	5	5	3	4	5	3	4	6	4	5	6	5	5	3	5	3	5	3	4	6	5	6	5	36	24	38	39	31	11
1332	2	18	0	3	4	6	4	4	4	2	1	1	1	6	5	3	2	2	3	3	6	5	1	5	5	6	1	2	4	4	5	3	4	1	4	6	4	4	4	3	6	4	4	24	30	39	30	22	10
1333	1	23	1	3	2	3	3	1	4	6	3	3	2	1	5	2	5	2	4	5	4	5	2	2	2	4	4	5	6	4	2	2	2	2	5	2	5	2	5	5	4	5	6	32	27	24	34	22	10
1334	1	26	2	1	6	2	4	3	1	6	2	4	5	2	5	2	5	2	4	6	6	4	5	1	6	3	5	5	1	6	5	6	5	1	6	4	5	5	2	5	4	6	5	39	13	28	46	35	3
1335	2	36	3	5	6	5	2	5	4	5	4	4	4	1	5	4	2	5	3	4	5	3	3	1	6	5	5	6	1	5	6	6	6	1	6	6	4	5	3	6	6	6	6	32	19	41	43	40	3
1336	2	41	4	4	3	4	4	3	1	4	3	1	3	3	4	6	1	6	2	4	2	1	4	1	4	4	1	2	2	2	4	4	5	1	2	5	1	4	3	5	5	4	1	17	17	33	28	28	4
1337	1	25	2	6	5	5	1	3	4	5	6	1	4	2	2	2	1	5	4	4	6	1	1	1	4	5	1	1	4	4	4	1	6	1	3	5	1	3	1	5	2	4	1	11	23	35	32	24	6
1338	2	34	3	4	6	5	3	1	3	3	6	3	4	5	6	4	1	2	6	4	6	4	3	1	6	6	4	6	4	3	5	6	6	3	3	6	4	2	4	3	4	6	1	31	30	42	34	25	8
1339	1	37	3	1	5	6	6	1	6	1	6	6	5	5	3	5	6	6	1	2	3	4	1	3	2	4	4	1	1	1	5	5	5	1	5	2	5	2	2	2	4	4	3	40	20	35	21	24	5
1340	2	45	4	4	5	6	6	3	2	5	3	1	4	4	4	5	1	5	1	6	5	6	5	2	4	3	2	5	4	4	6	6	6	2	5	6	4	4	4	5	5	6	5	32	23	39	38	37	8
1341	2	21	1	3	4	4	4	3	1	5	5	3	3	4	4	5	3	2	4	4	5	5	2	4	4	4	1	4	3	3	4	4	3	4	4	4	3	3	4	4	4	5	3	28	27	35	32	23	11
1342	1	18	0	3	4	1	3	6	1	5	3	3	3	3	4	3	4	4	3	4	4	2	2	3	5	4	3	1	3	4	4	5	3	3	3	3	3	4	4	2	3	4	4	27	23	25	31	27	9
1343	2	38	3	4	2	2	6	2	6	4	4	1	1	1	3	5	1	6	6	6	5	5	2	5	2	6	1	4	6	3	5	6	4	5	5	6	6	1	6	4	3	4	6	30	39	36	29	26	16
1344	1	39	3	1	3	1	2	1	6	4	6	1	3	1	4	6	1	6	1	6	6	4	6	1	6	4	1	3	3	6	6	6	6	4	6	6	6	3	1	6	6	2	6	23	18	41	41	34	8
1345	1	23	1	4	5	3	6	3	6	4	3	6	3	4	4	3	6	4	2	6	6	5	4	6	6	2	6	1	4	6	1	4	6	4	5	2	6	2	6	6	6	6	3	45	36	26	42	26	14
1346	1	17	0	1	3	2	2	3	2	2	6	3	3	6	2	6	1	1	2	6	5	2	1	4	3	2	1	4	5	4	6	2	3	4	5	4	3	2	5	3	6	4	5	18	29	37	28	22	13
1347	1	36	3	1	6	5	4	6	6	5	6	5	5	5	1	2	2	6	5	5	6	5	5	3	5	4	3	6	5	5	5	3	2	2	4	5	4	5	3	5	4	5	6	31	30	37	36	41	10
1348	2	21	1	2	6	6	4	1	4	6	4	4	3	2	6	1	6	1	1	5	5	2	2	1	6	1	3	5	1	6	3	6	5	2	6	4	6	2	2	6	4	6	6	37	15	28	47	25	4
1349	1	40	4	4	5	5	4	3	2	5	5	6	2	1	5	6	5	2	2	4	6	3	4	1	5	2	4	3	1	6	3	5	6	2	4	4	5	4	2	6	3	3	4	35	15	34	40	28	4
1350	1	37	3	2	5	3	6	4	4	5	5	3	2	5	5	5	4	2	4	5	4	6	5	4	5	2	2	2	5	5	5	5	6	6	6	1	6	2	5	3	6	6	3	38	35	31	39	26	15
1351	1	32	3	1	1	1	4	1	1	6	1	4	3	4	4	1	4	6	1	6	5	5	2	4	5	1	4	6	4	6	3	2	2	5	5	2	4	5	4	5	3	3	6	30	24	17	38	31	13
1352	1	36	3	2	5	4	1	4	6	5	5	2	4	1	3	5	5	2	2	6	5	4	4	1	1	6	1	3	5	5	6	5	4	1	1	5	4	3	4	4	6	6	4	28	22	42	30	28	7
1353	1	43	4	4	4	2	4	6	5	5	5	5	3	2	1	5	3	2	2	6	5	5	2	5	5	2	1	3	5	5	5	5	5	4	3	4	4	2	5	5	4	5	4	32	32	32	34	27	14
1354	1	35	3	2	6	4	6	3	1	5	5	5	5	2	5	5	3	3	1	6	6	6	6	4	6	2	4	6	4	6	6	5	5	6	6	5	5	5	3	6	6	6	6	40	23	39	46	39	14
1355	2	23	1	4	4	3	4	3	4	5	3	2	2	5	3	5	3	5	6	6	5	6	5	6	3	4	3	1	5	4	4	6	4	4	4	5	5	6	5	3	6	6	4	35	39	35	32	30	15
1356	2	36	3	1	3	4	4	4	5	5	6	2	2	5	5	5	1	6	5	5	6	5	4	5	4	5	2	5	5	5	5	5	6	5	5	5	5	5	5	2	6	3	4	27	36	42	34	36	15
1357	1	29	2	3	4	5	6	2	6	6	1	6	1	6	6	6	1	6	6	6	6	6	1	6	6	4	1	4	1	6	3	6	6	6	4	6	6	1	4	1	6	6	6	38	38	37	39	27	13
1358	2	32	3	3	4	5	3	4	3	4	5	2	3	4	5	3	2	4	2	3	5	3	2	3	3	5	2	1	3	3	5	4	3	4	3	5	5	4	2	4	5	4	2	25	24	38	29	23	10
1359	1	22	1	1	1	6	6	1	6	1	6	1	1	6	1	5	6	6	6	1	6	3	1	6	1	6	1	1	1	1	1	1	5	4	2	6	6	4	2	1	5	6	5	30	32	41	9	24	11
1360	1	29	2	5	4	1	5	1	5	3	3	2	2	5	3	3	3	1	6	6	3	3	4	5	4	2	1	1	5	4	3	5	4	5	2	2	5	3	5	5	2	2	2	26	41	19	31	18	15
1361	1	26	2	1	5	3	3	6	6	6	1	1	6	6	6	1	6	6	6	6	6	4	1	4	3	3	4	3	1	3	3	3	4	3	1	1	4	6	4	3	4	4	1	29	31	22	33	33	8
1362	2	41	4	3	3	4	3	3	4	3	3	3	3	4	4	4	3	2	4	3	4	3	1	4	4	4	1	2	1	6	4	3	5	4	3	4	4	4	4	3	6	4	3	24	28	33	29	23	9
1363	1	28	2	4	3	6	6	6	4	3	4	6	6	4	1	6	6	5	5	5	6	5	5	2	2	6	5	6	5	5	5	5	5	5	3	6	5	5	5	4	5	5	6	43	34	44	26	44	12
1364	1	22	1	2	3	5	5	1	6	3	5	4	1	5	4	6	3	1	4	2	6	6	3	6	5	6	5	6	5	3	6	6	5	6	1	6	6	4	6	4	5	6	6	41	40	45	25	27	17
1365	1	30	3	4	5	4	4	2	2	5	5	2	1	6	5	4	2	2	5	5	5	6	1	5	4	2	5	2	6	5	5	2	2	6	5	3	5	1	5	6	6	5	2	31	39	34	40	13	17
1366	2	28	2	3	2	4	4	6	1	2	5	1	2	1	2	5	1	6	1	4	5	3	1	3	1	1	2	1	6	4	3	3	5	3	4	3	3	3	6	1	1	2	1	19	24	27	20	25	12
1367	1	20	0	2	3	4	4	2	2	3	3	3	3	5	3	4	3	2	3	3	5	4	3	4	4	3	2	5	5	3	3	5	3	5	4	3	5	2	2	3	4	5	5	31	28	29	26	25	14
1368	2	26	2	1	4	5	3	3	2	5	5	2	3	2	5	5	2	5	3	5	5	2	5	1	3	3	2	3	2	2	3	3	6	2	5	4	4	3	2	3	3	5	2	23	15	33	32	30	5
1369	1	30	3	1	4	6	5	3	2	5	5	4	5	5	3	5	3	3	5	5	6	6	3	1	5	5	3	5	1	5	5	5	5	2	6	6	5	5	2	4	5	6	5	37	19	43	37	34	4
1370	1	37	3	4	5	5	5	1	5	5	3	5	3	5	5	3	5	1	6	6	2	6	3	4	5	3	4	3	4	4	5	4	4	6	2	5	5	2	2	6	4	4	3	38	36	30	38	20	14
1371	1	27	2	5	5	5	5	6	1	5	3	5	6	4	6	3	4	6	2	5	6	4	4	1	5	5	2	4	1	5	4	4	5	1	6	5	3	5	1	6	2	6	4	33	16	33	43	40	3
1372	1	47	4	1	5	5	4	2	3	5	6	4	4	4	4	4	3	3	3	6	6	4	1	3	5	4	3	3	4	6	5	6	6	5	2	5	5	4	4	3	4	4	4	33	27	39	36	27	12
1373	2	27	2	2	4	3	1	1	1	6	5	2	1	1	4	1	4	3	4	4	6	5	2	4	6	4	3	3	4	6	5	4	5	4	4	4	4	2	4	3	5	1	3	24	24	33	37	20	12
1374	1	29	2	1	5	5	2	5	1	6	3	2	6	4	3	6	1	4	5	4	6	1	6	1	6	5	1	5	2	5	1	4	6	2	5	6	4	6	1	6	5	1	4	16	17	37	40	42	5
1375	2	32	3	4	5	5	3	4	2	5	4	4	4	2	4	4	3	1	4	6	6	3	3	2	5	4	3	3	4	5	3	6	4	2	5	5	3	2	4	5	3	5	4	30	24	34	40	25	8
1376	1	30	3	2	5	5	5	2	1	4	3	3	4	3	4	4	2	3	2	5	4	5	3	2	4	4	3	4	2	5	4	4	4	2	5	4	4	4	2	6	4	3	4	29	16	32	38	28	6
1377	1	31	3	2	6	3	5	2	5	6	2	5	2	2	5	2	5	1	4	6	2	6	2	1	4	5	5	5	4	5	3	5	3	4	5	2	5	2	5	5	2	4	5	40	27	21	42	22	9
1378	1	46	4	4	6	5	2	1	1	6	5	6	3	1	1	5	5	2	2	5	6	1	6	1	5	5	5	6	5	6	5	6	6	1	6	5	6	6	2	5	2	2	6	33	17	38	40	36	7
1379	2	39	3	3	5	4	6	3	1	2	6	5	5	3	2	6	1	5	1	6	6	4	6	2	6	5	3	2	2	5	6	5	6	2	6	5	6	2	4	4	5	6	1	36	18	43	36	30	6
1380	2	32	3	3	2	4	6	3	1	3	5	5	3	5	2	4	4	3	3	3	4	5	4	6	5	3	4	5	4	3	4	6	3	5	4	5	6	3	6	5	4	5	5	41	33	33	27	29	15
1381	2	25	2	2	3	3	3	5	4	5	4	3	3	5	4	4	2	3	5	4	5	2	1	5	5	3	2	3	5	2	5	4	3	4	4	3	3	3	5	3	4	4	3	23	35	31	30	24	14
1382	2	25	2	4	5	6	4	2	5	4	2	2	1	5	5	4	1	1	6	5	4	5	1	4	4	5	1	5	4	4	4	4	4	5	4	4	4	1	2	4	6	5	5	26	35	35	35	20	13
1383	2	31	3	2	4	5	2	1	6	2	6	6	5	6	2	2	6	1	6	6	2	4	4	1	5	5	6	1	6	5	2	4	3	2	6	5	4	2	6	1	5	5	3	37	35	32	31	20	9
1384	2	20	0	3	4	2	5	1	5	4	5	2	2	6	1	4	1	2	6	1	5	5	2	5	3	4	1	5	6	4	4	5	2	5	3	4	6	2	5	1	5	4	5	29	41	33	21	21	16
1385	1	26	2	3	6	5	5	6	1	5	4	5	6	5	6	2	3	4	6	6	6	6	4	5	5	5	4	4	4	6	6	6	6	6	2	2	5	5	5	5	6	6	6	40	35	36	41	41	15
1386	2	54	4	2	4	5	5	5	3	3	4	4	5	3	4	5	3	5	2	3	6	3	5	3	5	5	5	5	3	4	5	5	5	4	4	5	5	5	4	4	5	5	5	35	24	40	31	40	10
1387	1	34	3	3	4	4	2	3	3	5	4	3	4	3	4	4	3	3	3	4	5	4	4	2	5	4	3	4	3	5	4	3	4	3	5	5	4	4	3	4	4	4	4	26	23	34	36	30	8
1388	1	35	3	1	6	2	6	4	1	3	5	1	2	1	3	6	2	3	2	2	6	3	2	1	5	5	3	6	5	6	6	6	5	4	1	5	6	4	4	2	6	6	6	33	19	41	28	32	10
1389	2	33	3	4	4	3	5	3	3	3	4	4	2	5	5	3	4	3	4	6	3	6	3	5	4	5	5	4	3	5	3	5	4	6	2	5	6	3	4	4	4	6	6	41	34	30	33	28	14
1390	2	47	4	4	4	6	6	2	2	5	3	1	2	2	5	4	1	1	2	5	3	2	4	2	6	6	1	2	1	6	4	6	5	2	5	6	4	1	3	6	4	3	1	24	18	36	42	18	5
1391	1	31	3	3	4	3	1	3	1	2	6	1	3	6	4	4	1	1	5	3	6	5	1	6	3	2	1	4	5	4	6	5	5	4	5	5	4	1	3	1	6	2	3	20	33	38	26	21	15
1392	2	40	4	4	6	2	6	4	6	6	4	1	1	1	4	4	1	6	5	5	6	5	1	1	5	4	4	6	1	6	4	5	5	5	6	6	4	1	3	6	6	6	6	32	26	36	44	30	7
1393	1	23	1	5	3	3	6	6	6	4	3	5	6	6	3	4	3	4	6	1	6	6	6	6	2	1	3	6	3	3	3	5	6	3	1	2	6	5	5	5	2	5	6	39	40	24	22	45	12
1394	1	21	1	5	4	5	3	3	5	4	4	2	3	2	5	4	2	5	3	2	5	2	4	4	3	5	2	1	5	3	4	2	5	4	3	5	3	3	5	4	4	5	2	21	33	36	28	26	13
1395	2	52	4	5	5	6	5	2	1	5	6	4	1	1	4	4	3	2	3	6	6	6	5	2	4	6	6	4	2	4	6	4	6	3	6	6	5	3	1	6	6	5	4	38	18	46	40	27	7
1396	2	31	3	4	5	6	4	6	2	6	5	6	5	5	4	6	5	4	3	6	4	6	5	6	5	6	6	6	5	5	6	6	6	5	6	6	6	6	4	6	6	6	6	45	34	45	43	44	16
1397	2	33	3	1	4	5	1	1	2	3	6	1	1	6	2	6	2	1	4	6	6	2	1	6	4	6	1	1	2	5	6	6	6	6	5	5	6	1	5	5	6	4	4	23	32	46	34	16	14
1398	1	40	4	1	6	6	6	1	6	6	6	2	6	6	6	6	2	1	6	6	3	6	6	6	6	6	6	6	6	6	6	6	6	6	1	6	6	6	6	6	6	6	6	40	43	45	43	38	18
1399	1	22	1	6	5	5	3	1	6	6	3	4	2	3	6	2	4	1	4	6	3	6	6	5	5	4	5	6	4	6	4	6	6	1	6	5	5	6	2	6	4	6	6	39	31	30	46	34	10
1400	1	31	3	4	3	5	5	4	4	3	4	4	3	4	5	4	4	3	4	3	5	5	4	4	3	3	4	5	5	3	4	4	3	4	3	5	5	5	4	5	5	5	5	36	33	35	28	32	13
1401	2	46	4	4	4	6	5	3	4	4	3	2	3	3	3	2	2	3	4	4	4	4	3	4	4	6	3	2	4	4	6	4	4	4	4	6	3	4	4	3	6	5	3	28	31	39	30	25	12
1402	2	19	0	3	4	3	4	3	4	5	5	3	1	5	5	5	2	1	5	6	1	6	1	5	5	5	1	1	5	5	5	5	2	6	2	4	6	1	6	5	5	3	3	30	39	33	37	13	16
1403	1	35	3	5	6	6	6	1	6	4	6	6	1	6	1	6	6	1	1	6	6	6	6	1	6	5	6	6	6	6	3	6	6	1	6	6	6	2	1	6	3	6	3	48	27	41	41	26	8
1404	1	34	3	1	2	5	2	2	3	6	5	5	2	2	5	5	2	2	2	5	5	2	4	4	5	5	3	5	5	4	5	5	2	2	4	5	5	4	3	5	5	5	5	29	22	40	36	26	11
1405	1	20	0	1	4	1	2	4	1	5	4	3	3	4	4	5	4	4	3	4	4	4	2	4	4	2	3	3	4	4	3	4	5	3	5	2	3	3	3	3	4	4	4	27	23	25	33	28	11
1406	2	57	4	3	5	5	2	1	1	5	4	2	1	4	5	5	2	2	2	5	5	5	1	4	5	5	2	2	2	5	6	6	4	4	5	5	4	1	2	4	6	5	2	28	22	41	39	14	10
1407	2	28	2	1	4	4	2	3	1	2	3	2	5	3	5	4	3	4	2	2	6	3	5	1	1	2	1	3	1	3	5	3	5	1	2	3	5	3	6	6	4	5	3	24	16	31	25	31	3
1408	2	23	1	2	3	3	5	4	1	6	6	3	2	4	1	2	3	4	5	6	3	3	2	5	4	3	1	4	1	4	3	6	5	4	6	5	4	5	2	6	6	2	5	27	24	31	36	31	10
1409	1	48	4	5	5	5	5	6	4	5	5	3	4	5	5	5	2	3	2	5	6	2	5	4	5	5	2	5	4	4	5	4	5	3	4	5	5	5	2	3	5	5	5	28	29	41	36	38	11
1410	1	36	3	3	6	3	3	4	5	5	4	5	3	2	4	4	4	3	4	4	4	4	2	3	4	4	4	4	6	5	6	6	6	6	6	4	6	4	6	3	4	6	6	38	35	33	37	32	15
1411	2	51	4	4	4	5	4	3	4	5	4	3	3	2	4	3	1	3	3	5	5	4	2	2	4	5	2	4	5	3	3	4	4	4	5	6	6	3	3	5	3	3	4	27	27	34	35	26	11
1412	2	32	3	5	3	4	3	1	4	3	3	1	2	5	4	3	1	2	2	3	5	4	2	3	3	4	1	3	3	4	3	3	5	2	5	3	5	1	4	4	3	3	3	21	28	28	29	19	8
1413	1	32	3	4	5	4	5	5	1	5	6	6	4	2	5	2	6	6	1	6	5	6	3	2	6	6	6	6	2	6	5	6	5	1	6	5	6	6	2	6	5	6	6	47	15	38	45	41	5
1414	2	31	3	5	4	5	1	1	6	5	6	1	1	6	2	1	1	6	4	4	4	6	2	6	6	6	1	6	6	6	3	4	4	6	1	6	5	1	6	2	4	5	6	24	45	35	30	27	18
1415	1	38	3	1	6	5	5	1	1	5	5	5	3	3	5	6	5	2	1	5	6	5	4	1	6	5	6	6	1	5	4	4	4	1	6	6	6	1	1	5	1	5	6	41	10	38	43	27	3
1416	1	29	2	2	4	4	6	3	5	5	2	2	2	2	2	6	1	5	5	3	4	2	2	2	3	4	2	4	5	4	2	2	4	1	5	4	1	2	2	5	1	5	4	21	24	27	31	26	8
1417	2	35	3	2	5	5	2	5	2	5	5	1	2	2	5	5	2	4	2	5	5	2	2	2	5	5	4	2	2	5	4	5	5	1	5	6	5	5	2	5	4	5	5	26	15	39	40	30	5
1418	2	54	4	6	6	6	6	6	1	2	6	6	3	3	2	6	6	6	2	1	6	6	6	6	6	6	6	6	3	6	6	6	6	1	6	6	6	6	3	4	6	6	3	48	25	48	33	42	10
1419	1	38	3	1	5	4	6	6	4	6	6	4	4	1	6	4	1	6	1	5	6	6	5	5	6	6	6	6	3	6	5	6	6	4	6	1	6	6	1	6	5	6	6	41	20	37	46	45	12
1420	2	30	3	2	6	6	5	1	2	4	6	4	1	1	3	4	3	1	3	4	6	5	3	4	6	6	3	4	4	5	6	6	5	2	6	6	5	6	1	4	6	5	4	36	19	46	38	25	10
1421	2	33	3	5	5	4	4	2	5	5	3	2	4	5	5	4	1	4	4	6	5	3	4	3	2	5	2	3	6	6	5	5	5	6	5	5	6	4	5	4	5	5	4	28	39	36	38	30	15
1422	1	24	1	1	6	5	5	3	1	5	5	3	3	2	4	3	3	3	1	4	5	6	4	2	5	5	3	4	1	4	5	5	5	2	5	5	5	3	2	6	5	4	4	34	12	38	39	29	5
1423	2	29	2	3	3	1	6	1	6	6	5	6	6	6	2	4	1	1	6	6	1	6	6	6	3	1	1	6	6	6	6	6	6	6	1	1	6	1	6	1	6	6	6	38	45	25	28	33	18
1424	2	38	3	2	5	4	4	2	4	4	3	3	4	4	4	3	3	2	5	4	4	4	4	4	4	4	3	3	4	4	4	6	5	4	4	4	4	5	4	4	5	5	4	32	31	31	33	29	12
1425	1	32	3	1	6	6	6	1	5	6	1	6	6	6	6	1	4	1	6	6	1	6	1	6	6	6	5	6	6	6	6	6	6	6	1	6	6	1	6	6	1	6	6	45	42	28	43	28	18
1426	1	19	0	3	3	3	5	3	4	4	4	3	3	2	1	1	3	4	4	5	4	5	3	1	4	2	2	6	4	3	3	5	5	4	3	4	5	4	2	5	5	4	5	32	24	26	28	33	9
1427	1	22	1	3	3	3	3	1	6	3	6	3	3	4	3	3	1	3	2	3	6	3	3	2	3	3	1	2	4	3	5	5	4	4	3	5	3	1	4	4	4	3	4	22	29	35	25	21	10
1428	2	38	3	3	3	3	3	4	3	3	4	6	3	3	3	4	6	4	3	4	4	4	3	3	3	3	4	3	3	4	3	6	3	3	4	3	4	3	4	4	3	6	3	39	25	27	28	26	9
1429	1	34	3	4	3	3	5	1	5	6	4	3	1	4	5	4	2	1	3	5	5	5	1	4	4	1	2	3	4	3	4	5	1	5	4	2	4	1	3	6	4	4	3	30	32	27	36	12	13
1430	1	36	3	1	3	3	1	6	1	6	6	1	1	6	6	6	2	1	1	3	6	1	3	6	4	5	1	4	3	3	6	6	6	1	6	6	6	1	1	6	6	1	3	19	20	44	37	25	10
1431	1	33	3	4	4	4	4	2	5	5	4	3	2	3	5	4	3	3	4	5	4	5	2	5	3	3	3	6	5	3	4	5	5	3	2	4	5	3	5	4	4	5	5	33	34	31	31	28	13
1432	2	57	4	3	3	4	4	1	3	5	6	2	1	1	6	6	1	6	6	6	6	3	5	1	5	4	1	2	1	5	5	1	6	3	6	5	2	4	5	5	6	4	1	18	23	42	41	26	5
1433	1	37	3	2	5	3	4	2	3	5	4	1	1	3	5	3	2	2	3	6	4	3	1	4	6	6	2	3	3	5	4	4	2	3	4	4	5	3	3	3	5	4	2	25	24	33	39	16	10
1434	2	30	3	6	4	2	5	1	1	2	4	3	1	6	6	2	4	1	6	5	3	5	2	6	4	2	3	4	6	4	4	6	5	6	2	2	5	1	3	6	4	4	4	35	40	23	33	19	18
1435	1	33	3	5	5	5	1	6	1	5	6	2	5	1	5	5	1	6	1	5	5	5	5	1	5	6	1	5	1	5	6	5	5	1	1	6	3	6	1	6	5	6	5	24	12	44	37	43	3
1436	2	18	0	5	5	3	3	2	4	3	3	3	2	4	2	4	4	2	4	3	3	5	2	5	5	2	4	3	4	5	3	4	4	4	4	3	3	3	4	3	4	3	3	29	34	25	30	21	13
1437	1	44	4	5	6	6	6	3	1	6	6	6	4	4	3	6	4	2	1	6	6	5	6	5	5	4	4	6	1	6	6	6	6	1	6	6	6	4	1	6	6	6	6	43	19	46	44	37	7
1438	1	30	3	3	4	3	4	4	4	5	4	4	5	5	5	4	3	4	3	5	5	4	3	4	5	5	5	1	1	5	4	6	5	1	5	2	5	5	3	4	3	5	6	36	24	30	38	33	6
1439	2	23	1	2	4	1	3	5	3	3	6	3	4	1	1	6	2	5	3	6	6	6	6	6	3	6	1	6	4	6	4	6	6	4	5	6	4	4	4	4	3	4	6	29	27	38	32	42	14
1440	1	32	3	3	5	6	6	5	1	5	4	2	1	5	5	2	2	1	6	6	4	6	1	6	2	6	2	3	6	2	5	6	4	6	3	1	3	1	6	4	5	6	2	33	39	33	32	18	18
1441	2	26	2	1	6	1	3	4	1	5	5	5	5	5	5	5	4	3	2	6	6	4	4	2	6	1	4	5	2	6	5	6	2	2	6	3	5	3	2	5	5	5	6	36	17	31	45	32	6
1442	1	48	4	4	6	6	5	2	6	4	6	1	5	4	5	6	1	1	5	2	6	5	4	4	4	6	1	3	4	5	6	6	6	1	6	6	6	5	2	4	6	5	4	30	30	48	36	30	9
1443	2	26	2	3	4	2	5	3	6	4	4	5	3	3	2	1	4	3	2	4	3	5	2	1	3	2	4	3	2	3	3	4	2	2	4	3	5	4	1	4	1	5	4	37	20	19	28	24	5
1444	2	17	0	4	5	5	2	4	4	5	4	5	3	5	4	5	4	4	6	5	4	4	6	1	4	2	4	6	6	6	4	4	4	6	5	5	2	5	4	5	3	4	6	29	36	32	39	38	13
1445	1	19	0	1	5	6	1	6	1	6	6	6	1	1	1	6	6	1	1	4	6	4	4	1	6	5	6	4	1	6	1	6	6	1	6	4	4	1	1	4	6	6	6	39	8	40	38	29	3
1446	1	22	1	2	5	2	4	1	6	5	5	4	1	4	5	2	2	1	5	6	5	6	4	6	3	2	3	6	6	5	2	5	1	5	2	5	6	1	3	5	2	6	6	36	37	25	36	21	17
1447	1	26	2	3	6	5	6	6	6	6	6	3	5	6	6	6	2	6	2	6	6	2	5	6	6	5	3	5	6	6	6	6	3	6	6	5	6	3	5	6	6	6	6	34	40	45	48	39	18
1448	2	17	0	4	3	5	5	2	3	4	4	2	2	5	3	4	4	3	5	4	5	1	3	4	3	5	4	3	4	2	3	2	3	2	3	5	4	3	4	3	5	4	3	26	31	36	25	22	10
1449	1	22	1	2	3	2	6	5	2	2	5	4	4	6	2	3	4	1	3	3	5	2	6	3	1	1	3	2	5	4	5	6	6	6	4	2	6	2	4	6	6	6	3	37	31	29	25	29	14
1450	1	21	1	2	4	3	5	3	3	4	5	4	2	3	5	5	4	3	2	3	4	5	2	4	4	4	4	4	2	4	4	5	3	4	4	4	3	3	5	4	4	3	4	33	25	33	32	24	10
1451	1	41	4	2	6	5	1	5	2	6	5	3	5	5	2	5	2	5	2	5	5	5	3	2	5	5	5	3	1	5	5	5	5	2	5	5	5	5	2	5	5	5	4	31	18	40	39	35	5
1452	2	32	3	3	3	6	1	1	6	6	3	1	1	1	5	1	3	1	6	4	6	2	1	6	5	6	4	6	1	6	5	2	5	6	4	6	2	1	5	2	4	2	6	17	34	37	35	22	13
1453	1	36	3	1	6	1	6	2	1	6	2	6	5	2	6	1	6	5	1	6	6	6	6	6	6	5	6	6	1	6	5	6	6	6	6	1	6	3	1	6	1	6	6	48	19	22	48	39	13
1454	2	27	2	2	5	4	5	1	2	5	5	2	2	4	4	2	2	2	3	6	5	5	3	4	6	4	3	3	6	5	5	5	5	4	4	5	5	2	4	5	5	4	5	31	29	35	40	23	14
1455	1	35	3	2	5	5	1	2	2	5	5	5	2	2	4	5	3	2	3	5	4	3	3	2	5	4	3	2	2	5	5	4	3	2	5	5	6	2	2	5	5	4	3	29	17	38	39	19	6
1456	2	23	1	6	4	5	4	1	6	6	2	1	4	5	5	2	3	2	6	6	6	6	3	6	4	4	2	5	5	5	5	4	6	5	1	4	5	5	5	4	4	4	4	29	44	32	35	30	16
1457	1	38	3	4	1	4	3	4	6	6	6	1	3	3	1	6	6	6	6	6	6	6	3	6	3	6	1	1	6	4	6	6	4	4	6	6	4	1	6	2	6	5	1	32	41	46	29	23	16
1458	2	55	4	4	4	5	5	3	2	4	4	1	2	4	4	4	1	1	4	4	3	3	4	2	4	4	1	3	2	3	3	2	4	1	3	5	4	2	5	3	4	4	3	21	24	32	29	22	5
1459	1	47	4	4	4	4	4	3	4	4	4	4	3	4	4	3	4	2	4	5	6	4	4	4	5	4	3	4	4	5	5	5	5	4	4	5	4	3	4	5	5	5	4	33	32	36	36	28	12
1460	1	21	1	2	3	4	5	2	4	5	4	3	2	4	4	4	1	2	3	4	3	5	4	4	4	3	2	3	2	3	5	5	4	4	3	3	5	4	4	4	4	5	5	31	27	30	30	26	10
1461	1	35	3	6	6	5	6	4	6	3	5	6	6	6	4	4	5	3	6	6	2	6	6	6	6	6	6	6	6	6	4	6	6	6	6	4	6	6	6	4	4	6	6	47	48	34	41	43	18
1462	1	45	4	4	5	6	6	1	4	2	4	1	4	5	1	6	5	2	5	5	6	6	5	1	5	1	4	6	5	6	6	6	6	3	1	6	6	6	4	6	6	6	6	40	31	41	31	36	9
1463	2	42	4	2	3	6	5	1	2	4	3	3	6	6	6	6	3	1	2	4	3	3	5	6	4	6	3	6	4	4	6	6	5	3	3	1	6	3	2	3	4	5	6	34	27	35	31	33	13
1464	1	27	2	3	4	2	2	6	2	3	4	5	5	2	4	5	4	6	5	2	6	5	6	5	2	2	5	6	2	4	4	5	5	4	5	2	4	4	4	5	4	2	6	32	27	29	29	44	11
1465	2	34	3	1	5	6	3	5	2	6	6	5	2	1	1	4	2	6	5	5	6	6	3	1	3	6	2	2	1	5	6	5	6	1	3	6	4	4	1	5	6	6	6	33	13	46	33	34	3
1466	1	27	2	1	3	1	6	6	1	3	2	1	6	6	1	6	2	6	1	6	6	6	6	6	5	1	4	3	1	3	4	3	6	6	3	1	6	6	1	6	6	5	6	33	23	27	30	45	13
1467	1	31	3	3	3	5	2	2	6	5	6	2	4	5	4	3	1	1	1	5	6	6	3	6	3	6	2	3	6	6	6	6	6	6	6	6	2	2	4	3	6	6	6	27	37	44	35	27	18
1468	2	29	2	4	5	4	6	1	4	5	5	4	1	4	2	4	4	1	4	6	5	5	1	5	6	3	3	4	4	5	5	3	4	4	4	3	6	1	3	5	5	5	4	36	32	34	38	17	13
1469	1	32	3	5	3	4	1	6	6	6	3	5	1	6	6	3	3	1	6	5	1	4	1	6	1	3	1	1	6	2	1	1	6	4	4	2	6	1	6	6	1	1	1	22	45	18	33	18	16
1470	1	27	2	6	6	4	6	1	6	6	6	6	6	6	4	6	1	1	6	6	6	6	5	6	1	4	6	6	6	6	6	6	6	6	1	1	6	6	6	6	6	6	6	43	48	39	36	37	18
1471	1	30	3	2	4	4	3	3	2	5	6	4	4	4	4	4	4	6	3	2	6	4	4	2	3	6	4	5	5	5	5	4	5	5	5	5	4	3	3	4	4	6	6	33	26	40	32	36	12
1472	1	34	3	4	4	5	1	1	6	5	1	1	1	6	6	2	3	1	4	4	5	5	2	4	5	5	2	6	6	5	5	6	5	6	2	6	6	2	5	6	6	5	6	29	41	35	37	24	16
1473	1	26	2	4	4	5	6	2	3	6	3	1	3	4	6	2	1	5	2	6	5	2	2	4	2	4	2	2	5	2	3	2	2	3	4	5	2	3	4	6	4	3	5	19	29	31	36	24	12
1474	2	37	3	4	4	4	4	4	4	1	3	3	4	4	3	4	1	4	4	4	4	6	3	4	4	4	3	4	4	3	3	4	4	4	4	4	6	3	3	4	3	4	6	31	31	29	27	32	12
1475	1	27	2	3	4	3	4	2	4	6	3	4	3	4	5	3	4	2	4	5	3	6	4	3	4	3	4	5	3	5	4	6	4	3	4	5	4	2	3	4	3	3	4	35	27	27	37	26	9
1476	2	22	1	5	4	3	6	3	5	4	2	4	3	6	4	3	6	3	5	3	4	5	3	4	4	2	3	5	4	5	4	4	4	5	4	4	6	3	4	3	3	5	5	39	38	25	31	29	13
1477	1	36	3	1	6	6	3	4	1	5	6	3	3	2	2	5	2	2	2	6	6	5	5	1	6	6	3	6	1	6	6	6	6	1	6	6	5	3	1	6	3	6	4	33	10	44	43	33	3
1478	2	26	2	4	1	4	5	4	6	6	5	1	3	6	1	2	1	5	6	2	6	2	3	6	1	5	1	5	6	1	4	4	3	5	1	4	5	5	4	4	4	6	5	25	43	34	17	33	17
1479	2	35	3	2	4	3	6	4	4	5	4	2	3	6	5	6	2	5	4	6	4	4	3	3	4	4	2	3	2	2	5	4	5	2	2	3	6	5	3	4	5	6	4	32	26	34	32	32	7
1480	2	29	2	2	5	3	4	4	3	5	5	3	3	5	5	4	1	1	3	6	4	3	4	3	4	3	3	3	3	5	5	2	6	2	4	4	4	3	3	4	6	4	3	24	24	34	38	27	8
1481	1	42	4	3	5	3	3	5	4	4	4	4	4	4	3	4	4	5	2	4	5	4	4	2	4	3	3	4	4	4	4	4	6	2	3	4	3	6	3	4	4	6	6	31	24	31	31	40	8
1482	1	17	0	3	5	5	5	6	4	2	5	5	3	4	2	4	4	6	5	4	5	5	2	3	5	6	5	5	3	4	5	5	4	3	5	5	5	5	4	4	5	4	5	38	29	40	31	36	9
1483	1	37	3	4	3	5	4	3	4	4	3	3	5	4	4	4	5	2	3	4	5	4	5	2	5	5	3	5	4	5	4	3	5	3	5	5	5	2	5	5	5	5	5	32	29	36	35	32	9
1484	2	22	1	6	5	6	5	4	6	6	4	1	1	6	5	5	4	3	6	6	5	5	2	5	4	1	1	1	6	2	6	6	6	6	1	6	6	1	6	1	6	6	2	34	47	39	30	20	17
1485	1	29	2	4	4	4	5	5	6	3	2	5	5	6	6	1	5	6	6	5	1	6	3	5	3	6	4	3	5	3	4	3	4	5	1	6	5	5	6	5	1	3	4	36	43	25	30	35	15
1486	2	46	4	2	4	3	1	4	3	2	3	2	1	4	3	4	1	4	2	3	4	3	3	2	5	3	1	3	3	4	4	3	4	3	4	3	2	2	4	4	3	4	2	17	23	27	29	23	8
1487	1	29	2	5	6	5	6	1	6	6	4	1	4	1	1	6	1	1	6	6	6	4	6	6	6	6	1	6	6	6	6	6	6	6	6	6	6	1	1	6	4	6	6	31	37	43	43	31	18
1488	2	51	4	2	5	5	6	4	4	6	5	5	5	1	6	5	4	5	4	6	6	4	5	1	4	5	5	4	4	6	6	6	6	4	5	6	4	6	2	5	6	6	5	40	22	44	43	40	9
1489	2	36	3	5	4	4	5	4	4	4	5	2	2	5	2	6	3	4	4	5	3	4	2	5	3	4	2	4	5	2	2	4	3	4	5	4	4	4	4	5	5	5	5	29	36	33	30	28	14
1490	1	27	2	1	5	6	4	6	6	3	6	5	6	1	4	4	3	6	1	5	6	6	6	1	3	6	6	5	6	6	6	5	6	6	1	6	5	6	1	3	6	6	6	40	23	46	30	47	13
1491	1	29	2	5	5	6	5	6	5	3	5	2	3	2	3	5	2	4	4	3	5	3	4	2	4	4	4	5	3	4	4	3	6	5	3	4	4	4	2	2	4	4	5	27	28	37	27	37	10
1492	1	26	2	6	2	4	6	5	1	6	4	3	2	5	5	5	5	5	6	6	6	6	2	6	2	6	2	3	1	6	5	5	3	6	5	6	3	2	1	4	4	4	4	34	32	40	36	26	13
1493	2	48	4	6	3	4	4	2	6	4	1	4	3	6	5	3	4	1	6	4	4	6	3	4	4	4	3	6	6	6	6	6	5	6	1	6	3	4	4	2	4	3	6	33	44	32	29	30	16
1494	2	28	2	1	5	3	1	4	6	5	6	4	2	6	6	4	6	4	2	6	6	4	1	3	4	3	6	4	3	6	6	2	6	3	6	3	1	3	2	5	4	6	5	30	26	35	43	29	9
1495	2	39	3	5	6	6	5	1	6	5	3	3	4	1	5	3	4	1	2	5	4	1	3	1	5	5	4	6	5	5	5	5	6	1	4	5	3	2	4	4	4	5	6	30	25	35	39	29	7
1496	1	39	3	4	5	6	4	2	6	3	4	6	5	6	3	3	3	1	5	6	4	6	3	6	6	5	1	6	6	6	6	4	6	6	6	6	5	4	5	4	4	5	6	34	44	38	39	33	18
1497	1	37	3	1	2	5	4	6	1	6	3	3	4	1	1	6	2	3	2	1	1	1	5	1	5	6	1	5	1	2	5	6	6	2	5	4	5	2	5	1	2	3	3	25	14	32	23	34	4
1498	1	42	4	1	5	1	5	3	6	5	6	3	1	6	5	6	1	4	3	4	6	4	4	4	4	5	2	1	2	6	6	4	5	2	5	3	4	3	4	4	6	5	4	28	28	39	38	25	8
1499	2	24	1	2	2	6	2	1	6	5	1	6	1	6	2	2	4	1	6	6	5	4	1	4	1	6	1	1	4	4	6	4	4	4	1	6	2	1	5	5	6	5	1	28	37	38	26	11	12
1500	1	52	4	2	5	4	4	6	1	6	6	6	5	1	5	6	6	6	1	3	1	6	6	3	4	4	4	6	1	6	2	5	6	3	5	2	2	6	1	5	5	5	6	38	13	30	39	47	7
1501	1	21	1	5	3	3	1	1	5	2	2	3	1	3	3	4	2	5	2	5	6	6	5	2	2	3	2	5	3	2	6	6	5	2	2	3	5	6	1	5	6	1	5	26	23	33	24	33	7
1502	2	45	4	2	4	5	2	2	5	4	4	1	1	5	4	4	1	1	5	4	5	2	1	4	4	4	2	1	4	5	4	2	6	2	4	4	4	2	4	5	4	4	3	18	31	34	34	17	10
1503	1	20	0	4	4	3	3	6	3	4	5	3	3	2	3	5	1	5	2	3	3	3	4	3	4	2	5	5	2	4	4	5	4	2	2	5	5	4	2	2	4	5	6	30	20	31	26	37	7
1504	2	51	4	2	4	6	4	3	2	3	4	3	2	2	3	5	4	1	3	4	6	3	2	2	3	5	3	4	3	4	6	3	4	3	4	5	4	2	2	3	5	5	4	29	19	42	28	22	8
1505	1	25	2	3	5	6	6	1	2	4	4	1	1	1	6	1	6	1	1	3	6	6	1	1	2	6	2	1	1	2	3	3	6	1	2	6	6	1	1	3	1	6	1	36	11	33	27	13	3
1506	2	39	3	1	2	3	1	1	6	3	6	4	1	3	4	3	1	3	5	4	6	5	1	4	4	3	3	2	6	6	4	3	6	4	5	3	6	5	6	1	4	4	2	27	35	32	29	21	14
1507	1	42	4	5	5	6	4	5	1	6	6	3	4	1	6	6	3	2	3	6	6	5	4	1	5	6	1	4	1	5	4	3	4	1	6	6	4	4	1	6	6	6	6	29	14	46	45	33	3
1508	1	29	2	4	4	5	4	1	4	4	4	2	1	5	3	4	4	2	2	4	2	5	2	1	4	4	1	3	4	3	4	4	4	4	3	4	3	3	4	4	4	3	3	26	28	31	29	19	9
1509	1	29	2	2	4	2	1	3	6	5	2	1	3	5	1	1	5	2	6	4	1	5	4	5	1	1	1	5	5	5	4	5	5	6	2	2	6	5	6	6	5	5	6	29	41	18	28	33	16
1510	2	19	0	5	3	6	5	4	6	3	3	4	3	6	2	6	5	1	4	5	6	6	4	6	5	6	4	5	6	5	6	6	6	6	4	6	6	3	1	3	6	6	5	42	40	45	30	31	18
1511	1	21	1	3	5	4	3	4	5	4	5	3	4	5	5	5	3	3	4	4	5	6	2	5	5	3	3	3	4	5	4	6	5	3	3	2	5	3	5	4	2	5	3	34	34	30	35	27	12
1512	1	26	2	4	4	3	4	3	3	4	4	4	2	3	4	5	3	4	4	4	4	4	2	4	3	3	4	3	4	4	4	4	4	4	4	3	4	4	4	4	4	5	6	32	30	30	31	28	12
1513	2	18	0	2	5	5	3	4	2	5	5	2	3	2	5	3	1	4	2	5	5	3	4	1	5	5	1	4	1	6	5	5	5	2	4	5	4	4	2	5	5	5	3	24	14	38	40	31	4
1514	1	35	3	6	5	4	4	2	1	5	6	4	5	4	5	6	1	4	4	2	6	5	5	2	6	2	2	2	4	5	5	5	5	4	5	5	5	4	2	4	4	5	6	31	27	38	37	33	10
1515	2	36	3	5	6	5	5	2	3	5	5	4	3	3	5	5	2	1	4	6	6	6	4	2	5	5	2	6	2	5	5	5	5	4	4	4	5	2	2	6	6	5	6	34	25	41	42	29	8
1516	2	53	4	5	6	5	4	2	5	6	6	6	5	1	6	6	4	6	1	6	6	5	3	1	4	5	4	2	1	6	4	4	3	1	3	6	4	4	1	6	6	6	3	37	16	44	43	28	3
1517	1	38	3	1	5	5	6	6	4	6	6	1	1	6	6	6	1	6	1	1	6	6	1	3	6	6	1	6	6	6	6	6	3	6	6	6	6	4	2	4	6	6	6	33	29	47	40	33	15
1518	1	46	4	2	3	4	2	4	2	6	6	1	2	3	5	6	1	3	2	5	4	2	1	2	2	4	2	2	2	5	5	5	5	2	3	6	2	2	2	3	5	3	2	18	17	40	32	21	6
1519	1	31	3	1	4	5	2	3	3	4	5	2	4	5	4	6	1	1	5	2	2	4	5	1	6	3	1	5	3	5	5	4	5	2	5	5	4	1	3	6	5	4	5	22	23	36	36	29	6
1520	1	38	3	1	4	6	6	1	6	4	3	4	1	4	4	1	3	1	4	4	4	4	4	4	4	6	3	4	4	4	4	4	6	4	3	6	4	3	3	4	4	4	4	32	30	34	31	24	12
1521	1	21	1	2	5	6	5	5	3	5	6	4	4	4	5	4	4	4	3	5	4	5	3	4	5	4	2	4	3	4	4	5	6	3	5	6	6	5	4	4	5	5	5	36	26	39	38	36	10
1522	2	31	3	2	4	1	3	3	5	4	4	5	1	2	6	2	2	2	4	4	3	2	1	3	5	3	3	1	4	5	4	3	5	3	4	4	4	3	3	3	3	4	4	26	26	24	35	20	10
1523	2	25	2	4	3	5	5	4	4	4	4	2	3	5	1	4	1	4	3	3	6	5	3	5	2	6	1	3	4	3	5	2	4	4	4	5	4	3	4	1	5	4	5	24	33	40	21	29	13
1524	1	42	4	4	5	6	6	6	5	4	5	2	4	3	1	4	3	5	2	6	6	6	4	2	5	6	3	6	4	5	6	4	6	2	5	6	4	5	3	5	6	5	6	33	25	45	36	42	8
1525	2	26	2	6	4	5	5	4	5	5	5	3	4	5	3	3	3	6	4	5	4	4	5	1	3	4	4	4	6	4	5	4	5	1	6	5	6	5	4	4	5	4	5	33	32	36	34	38	8
1526	1	27	2	2	2	6	3	5	3	4	4	5	2	3	4	4	2	4	3	5	5	4	1	5	5	5	1	1	5	6	5	5	5	4	5	5	5	5	6	4	4	5	4	30	31	38	35	27	14
1527	1	31	3	1	5	4	4	3	2	5	5	3	3	3	5	3	3	2	3	4	5	4	4	2	4	4	4	4	4	5	4	4	3	3	4	4	4	2	2	4	4	4	6	30	20	33	36	27	9
1528	2	38	3	5	6	3	5	4	6	5	3	1	3	4	5	2	1	3	4	5	6	6	1	6	5	1	1	1	6	6	6	3	3	5	6	1	3	1	6	4	4	4	1	24	42	26	42	17	17
1529	1	29	2	4	4	6	2	1	5	5	5	2	1	4	4	6	1	5	4	3	4	4	1	5	4	2	2	3	6	5	4	4	3	5	3	3	3	3	5	4	6	6	5	24	38	36	32	22	16
1530	1	53	4	2	6	6	3	1	6	6	1	6	6	6	6	1	6	1	6	6	1	6	3	2	6	6	6	1	6	6	6	6	6	6	1	6	6	6	1	6	6	6	2	45	35	33	43	26	14
1531	2	18	0	5	4	4	1	1	6	3	5	1	1	6	5	6	1	1	6	1	6	6	4	6	4	5	1	6	2	4	6	4	6	6	6	4	1	1	6	3	5	2	6	17	43	41	30	26	14
1532	2	32	3	2	4	6	6	1	6	2	3	2	3	6	4	4	3	2	4	3	3	6	3	4	1	4	1	6	6	2	6	6	6	3	1	6	6	4	4	6	6	6	6	36	35	38	23	31	13
1533	2	47	4	2	6	5	4	2	1	5	4	4	2	2	5	4	4	2	2	5	5	4	3	2	5	4	4	4	2	6	4	4	5	2	6	5	4	2	2	4	4	4	4	32	15	35	42	24	6
1534	1	36	3	1	6	4	6	4	1	6	1	6	3	6	6	1	3	3	3	6	4	4	6	1	6	1	6	6	1	5	1	6	6	3	6	3	6	6	1	6	1	6	6	43	17	16	47	40	5
1535	1	41	4	1	3	5	1	4	3	6	4	3	3	1	6	4	3	4	3	6	6	3	3	3	3	5	3	1	1	5	6	5	5	1	4	5	3	3	2	5	6	5	3	26	15	41	38	26	5
1536	1	21	1	1	2	6	2	2	4	3	5	1	1	1	4	1	1	1	1	2	5	4	2	1	3	6	1	2	1	4	1	6	6	1	5	6	3	2	1	6	2	6	4	24	11	32	29	20	3
1537	2	35	3	5	5	3	4	4	1	3	5	4	3	4	3	3	4	3	2	4	6	4	4	3	4	3	3	3	4	4	4	4	4	4	4	4	4	4	4	3	5	5	4	32	27	33	30	29	11
1538	2	37	3	1	1	5	3	1	6	3	5	2	1	3	5	6	2	1	5	3	5	4	1	4	4	5	5	1	4	5	4	5	4	5	3	5	2	2	4	2	5	4	4	27	32	40	26	15	13
1539	2	27	2	5	4	3	5	2	5	5	5	2	2	4	3	4	2	4	5	3	6	4	1	5	5	5	1	3	6	6	5	5	3	3	6	3	3	2	6	4	5	6	1	28	39	36	36	18	14
1540	1	21	1	1	3	5	6	3	5	5	1	1	1	4	4	1	1	3	2	1	1	5	1	6	6	5	1	1	5	5	6	6	2	6	3	5	6	1	2	5	6	4	1	30	31	30	32	13	17
1541	2	31	3	4	3	5	5	2	5	2	2	2	1	4	2	3	5	3	2	3	4	3	1	5	2	2	2	5	6	2	2	2	2	4	3	5	5	4	4	2	4	4	4	28	34	27	19	22	15
1542	1	32	3	4	4	5	3	5	2	6	2	4	4	3	4	3	5	4	1	2	3	5	5	2	5	4	4	4	4	5	3	4	4	4	5	4	5	5	2	4	3	5	4	35	22	27	35	35	10
1543	2	26	2	5	4	5	6	6	1	3	5	5	6	4	6	6	3	5	6	6	6	3	6	6	4	3	4	6	1	6	3	6	6	4	4	6	6	3	3	6	3	5	6	38	30	37	39	44	11
1544	1	47	4	1	6	3	1	1	6	4	1	4	1	6	6	1	1	1	4	6	6	6	6	4	6	3	1	6	6	6	6	6	3	6	6	1	5	1	6	6	1	6	5	30	39	22	46	24	16
1545	2	35	3	4	2	4	6	3	5	3	6	1	4	4	1	5	1	4	4	3	4	5	4	5	4	4	1	1	4	3	6	3	6	6	2	4	6	3	6	3	5	5	1	28	38	38	21	26	15
1546	1	38	3	5	4	2	4	6	4	4	4	3	5	3	5	4	3	5	4	2	1	4	3	6	6	3	2	3	5	4	5	6	5	4	4	3	4	4	4	3	4	6	3	32	35	26	32	34	15
1547	2	47	4	1	4	4	1	1	1	5	4	1	1	4	5	3	1	1	3	3	4	1	1	5	6	4	1	1	1	2	4	3	5	1	3	6	3	1	1	4	4	5	2	16	17	33	32	13	7
1548	2	50	4	2	3	4	6	2	2	5	5	1	2	4	4	4	1	1	4	6	5	2	2	4	4	3	1	3	3	4	3	5	4	3	4	4	6	2	2	5	5	5	3	27	24	33	35	19	10
1549	1	20	0	4	5	4	5	1	2	2	1	2	2	1	1	2	4	2	3	6	3	6	5	1	1	6	1	4	4	1	1	1	3	1	1	5	4	2	2	5	4	6	5	29	18	26	22	24	6
1550	1	26	2	5	4	6	4	1	6	6	2	4	5	4	3	3	3	2	3	4	4	4	4	1	3	5	3	4	1	6	4	6	6	5	4	5	6	5	1	5	3	4	6	34	26	32	35	33	7
1551	1	47	4	2	1	5	5	4	2	5	5	5	6	2	5	5	5	4	2	4	1	4	5	4	5	5	5	5	2	6	4	6	6	2	6	5	4	5	2	6	6	6	4	40	18	36	38	39	8
1552	2	48	4	1	5	4	2	4	6	4	3	1	4	3	4	2	4	5	4	3	2	3	5	1	5	5	2	1	2	2	5	3	3	1	6	6	2	3	4	4	4	4	3	21	22	31	33	28	4
1553	1	33	3	4	4	3	3	3	4	5	2	5	3	4	4	4	5	1	2	5	2	5	3	4	5	3	4	6	4	5	2	5	4	5	3	5	6	5	3	6	4	6	6	39	30	25	37	31	13
1554	1	43	4	1	4	4	3	1	6	4	3	1	4	5	5	4	1	1	3	6	4	4	4	2	5	5	1	2	2	6	6	2	2	4	5	5	5	2	2	5	5	5	5	22	25	36	40	21	8
1555	2	31	3	5	2	4	3	1	5	3	6	4	1	4	4	6	3	1	5	4	6	5	1	6	4	5	3	3	6	4	6	6	3	3	4	6	6	1	6	3	5	5	6	35	40	44	28	17	15
1556	2	29	2	2	2	5	3	4	4	5	3	2	1	4	4	5	3	1	1	5	6	3	3	4	5	4	1	1	5	5	5	4	3	1	4	6	4	1	6	1	4	5	1	25	27	38	31	15	10
1557	2	28	2	1	5	6	2	2	1	6	4	4	2	1	6	2	2	2	1	5	6	4	1	1	4	6	1	2	1	5	5	3	6	1	6	6	3	1	1	6	4	6	2	25	8	39	43	18	3
1558	2	24	1	1	4	5	3	2	4	5	4	2	1	4	5	3	5	1	4	2	3	1	1	4	3	5	1	6	4	3	5	4	4	4	2	5	3	2	5	3	5	4	3	23	30	35	27	20	12
1559	1	25	2	3	6	4	6	3	4	4	6	3	3	4	4	4	4	1	4	4	6	6	2	4	5	5	3	3	6	3	1	5	6	3	6	3	4	2	4	6	3	6	5	37	32	32	38	25	13
1560	1	21	1	3	4	1	6	3	3	6	4	4	4	6	5	4	3	5	1	4	3	4	3	4	4	3	3	6	4	5	3	6	4	5	5	1	6	4	3	6	3	6	6	38	29	22	39	35	13
1561	2	23	1	4	5	5	4	1	6	6	3	1	1	4	3	5	2	1	5	5	5	5	1	4	2	5	1	1	5	5	5	5	2	5	2	5	1	4	5	5	5	5	1	24	38	38	33	12	14
1562	2	26	2	5	4	4	5	1	4	6	5	2	1	4	5	2	2	2	4	6	4	5	1	6	2	4	1	2	6	2	4	2	4	4	2	4	5	2	5	5	4	4	3	26	38	31	32	16	16
1563	1	43	4	1	3	3	2	5	3	2	5	6	3	3	1	1	6	5	6	1	1	6	2	3	5	1	5	1	4	2	2	6	3	2	1	6	4	4	3	4	1	4	1	39	25	20	19	24	9
1564	1	20	0	1	6	2	6	6	1	6	6	5	6	6	1	1	2	6	1	6	6	6	6	6	6	4	2	6	1	6	6	6	6	1	6	6	6	6	1	1	4	6	6	39	18	35	38	48	8
1565	2	22	1	2	5	5	5	5	1	5	4	5	4	3	4	4	6	6	1	5	6	5	2	4	5	4	5	4	4	5	3	6	5	2	6	5	5	5	4	6	4	3	5	40	21	35	41	36	10
1566	2	26	2	3	5	4	5	6	6	6	6	2	1	6	4	5	1	6	6	6	6	4	1	5	4	3	1	2	6	5	6	4	1	5	5	5	6	4	6	6	6	4	2	27	43	41	41	23	16
1567	1	38	3	3	1	5	4	1	4	5	5	4	1	2	6	2	1	1	2	6	5	6	1	3	5	2	2	6	2	6	5	1	4	3	6	6	5	1	3	5	2	6	6	29	22	32	40	21	8
1568	1	29	2	6	6	5	6	1	6	1	2	1	1	6	4	2	4	3	2	4	5	6	4	4	5	5	1	6	6	5	5	6	3	3	3	4	6	1	6	6	6	6	6	36	39	34	34	25	13
1569	1	20	0	4	5	4	4	2	3	4	4	3	4	4	6	3	1	1	3	4	4	4	1	4	3	4	3	6	3	3	3	5	5	3	4	4	4	3	3	4	4	6	4	30	27	30	33	26	10
1570	2	27	2	1	5	2	4	3	1	5	2	1	2	5	3	2	1	2	5	4	5	5	3	1	5	3	1	1	1	5	5	4	4	3	4	4	4	2	6	3	3	4	4	24	23	26	34	21	5
1571	2	49	4	6	5	6	5	4	2	3	1	6	5	2	5	2	6	2	4	5	6	6	6	3	6	5	6	6	1	6	5	5	6	1	6	6	6	5	2	6	5	6	6	46	21	36	42	40	5
1572	1	36	3	2	1	1	4	4	3	5	5	2	3	2	2	5	3	2	2	5	6	4	4	2	2	6	3	3	3	5	5	5	5	2	5	6	3	3	3	5	5	5	3	29	19	39	30	27	7
1573	2	36	3	1	3	4	4	1	4	3	1	1	1	1	6	1	1	3	6	6	6	4	2	4	4	4	1	2	6	4	6	4	6	4	3	5	4	1	1	6	4	4	1	23	27	31	35	17	14
1574	1	42	4	1	5	4	4	2	2	5	5	4	4	2	5	5	4	2	4	5	5	2	2	3	5	4	3	4	3	5	4	5	4	3	5	4	4	3	3	4	4	5	4	31	21	35	39	25	9
1575	1	45	4	1	2	1	4	1	5	5	4	1	1	1	6	6	1	1	1	6	6	6	1	1	6	5	1	1	1	6	6	6	6	1	6	6	5	1	1	6	6	6	1	30	12	40	43	13	3
1576	1	40	4	4	6	6	3	2	5	4	6	2	2	4	3	6	3	3	3	4	6	4	6	3	4	5	4	6	2	5	6	5	6	3	5	6	4	3	2	6	5	5	6	30	26	46	37	34	8
1577	1	33	3	3	5	5	4	3	1	5	5	5	4	3	1	2	4	5	3	1	6	2	3	2	5	4	5	5	2	5	2	4	5	1	6	4	5	3	3	6	2	5	6	34	18	30	34	34	5
1578	2	57	4	2	4	5	1	1	1	6	2	1	1	1	6	1	1	2	5	6	5	2	1	2	5	1	1	2	4	5	6	1	2	5	4	5	3	2	4	4	2	2	6	12	24	27	40	17	11
1579	1	26	2	4	4	3	2	2	4	5	4	2	1	4	4	6	2	2	4	5	4	4	2	5	2	3	2	4	4	5	4	5	3	4	4	4	4	3	4	3	4	3	4	24	33	32	32	21	13
1580	1	34	3	2	5	4	4	2	5	5	3	4	3	4	4	3	2	4	3	3	5	5	3	2	3	4	3	4	4	5	4	4	5	3	4	5	4	4	3	5	4	5	4	31	26	32	34	29	9
1581	1	26	2	3	4	2	3	5	4	5	3	3	3	3	3	4	4	4	2	5	5	4	4	2	3	3	3	4	2	4	5	4	4	3	4	5	4	4	4	5	3	5	5	30	23	30	33	33	7
1582	2	32	3	5	5	6	5	3	4	5	5	2	4	6	5	4	4	5	5	5	5	3	2	6	4	6	3	6	6	6	6	6	6	6	4	6	6	3	4	2	6	6	6	35	42	44	36	35	18
1583	1	44	4	6	3	5	4	3	1	5	2	1	1	3	4	6	2	3	2	5	5	3	5	1	6	6	3	3	2	5	5	3	6	3	2	6	4	2	2	4	5	3	5	23	20	40	34	28	6
1584	2	21	1	1	4	5	4	3	4	5	4	2	1	4	5	4	1	2	5	4	6	2	2	5	4	5	1	6	4	5	5	3	6	5	1	6	5	1	3	5	6	5	5	23	31	41	33	26	14
1585	2	54	4	4	4	4	3	1	1	3	6	2	4	3	3	4	2	1	1	6	2	5	5	3	5	2	1	5	4	4	3	4	4	3	5	5	5	2	5	6	6	5	3	27	24	32	36	25	10
1586	1	46	4	6	2	5	5	6	6	5	3	4	6	3	3	6	2	3	4	6	6	4	6	4	1	2	4	5	4	4	6	5	5	4	3	6	6	5	6	5	5	6	4	36	37	39	29	40	12
1587	2	19	0	3	5	6	5	2	6	5	6	2	2	6	3	6	2	4	6	5	6	5	5	3	3	3	2	6	5	5	3	5	2	2	2	5	6	1	5	5	6	6	6	33	36	41	33	28	10
1588	2	47	4	2	5	6	6	1	6	6	6	1	1	6	6	5	1	1	6	6	6	6	5	6	5	6	1	2	6	6	6	5	6	6	5	6	6	1	6	6	6	6	1	32	44	47	45	18	18
1589	1	51	4	1	1	1	1	6	1	1	6	1	1	1	1	6	1	6	1	1	6	1	1	1	1	1	1	1	1	1	1	1	1	1	6	1	1	1	6	1	1	1	1	8	13	23	13	18	3
1590	2	42	4	1	5	1	4	3	1	1	6	2	6	6	6	3	1	4	6	5	6	6	6	1	5	6	4	5	2	4	5	6	6	1	6	6	5	5	3	4	6	6	5	34	21	39	36	40	4
1591	1	38	3	4	6	6	4	1	3	6	6	3	3	3	2	6	2	1	3	5	6	3	5	3	5	6	3	4	3	5	4	6	6	1	5	6	5	3	2	5	5	6	4	32	22	45	39	27	7
1592	2	22	1	4	3	3	2	6	2	3	4	3	5	5	5	2	2	4	4	2	4	4	4	4	4	3	4	6	5	6	4	2	5	3	3	3	4	6	3	5	4	4	2	25	30	27	31	38	12
1593	2	20	0	1	5	3	6	1	1	5	4	5	1	3	6	5	6	1	1	5	5	3	1	3	3	3	6	6	1	4	3	6	2	3	5	3	6	2	4	5	4	6	6	44	17	30	38	20	7
1594	1	49	4	1	1	1	4	1	6	4	3	6	3	6	6	4	6	1	6	4	6	5	3	6	6	4	6	1	6	6	6	4	6	4	6	6	6	1	6	4	6	6	1	43	41	36	37	17	16
1595	1	20	0	4	4	6	6	6	4	5	6	4	5	4	4	2	5	6	3	6	2	5	5	4	2	5	5	5	5	5	3	3	6	1	2	6	5	6	3	4	5	5	5	38	28	35	32	44	10
1596	2	38	3	1	2	6	1	1	6	1	6	1	1	4	4	5	1	1	6	1	6	4	1	6	1	6	1	1	6	4	6	1	4	6	1	6	3	1	6	4	6	1	1	13	41	47	18	11	18
1597	2	28	2	4	4	5	6	2	1	6	2	3	4	2	3	2	2	5	5	4	4	6	6	2	5	2	2	4	6	3	1	6	6	1	2	6	3	2	2	3	3	6	5	34	23	25	30	34	9
1598	1	43	4	2	5	3	1	4	2	4	4	5	3	1	4	3	6	3	2	5	6	4	3	2	4	5	6	3	3	4	4	3	4	3	4	5	4	3	2	4	3	4	4	33	17	33	34	27	8
1599	2	40	4	2	2	5	6	3	1	5	6	1	3	1	6	5	2	6	2	5	6	5	6	2	3	6	1	5	2	3	6	1	6	2	5	6	6	4	1	5	5	6	5	28	13	45	34	38	6
1600	1	44	4	5	6	5	6	3	1	6	6	6	1	1	6	6	5	3	6	6	6	6	5	1	5	5	6	5	2	5	4	6	5	3	6	4	6	5	3	6	4	4	4	45	22	40	46	31	6
1601	1	33	3	1	5	2	6	5	4	4	6	6	6	4	1	3	6	6	3	1	5	3	6	1	5	3	5	6	1	5	5	6	5	4	4	5	6	6	1	6	6	6	6	44	19	35	31	46	6
1602	2	34	3	2	5	5	3	4	2	5	3	2	4	4	2	4	2	3	4	4	5	4	4	3	5	4	3	4	4	4	5	3	4	2	5	4	4	3	2	4	5	5	4	26	23	35	34	30	9
1603	1	44	4	1	5	5	4	3	1	6	6	5	4	1	5	2	4	4	2	5	5	5	5	2	5	2	4	2	1	5	4	6	5	1	3	5	6	3	1	6	3	6	5	40	10	32	40	31	4
1604	1	23	1	6	5	3	6	2	4	3	6	1	1	5	6	6	1	1	1	5	6	5	1	6	2	4	4	5	5	4	6	5	5	5	6	1	6	1	6	5	5	4	6	32	38	37	36	22	16
1605	2	25	2	5	5	3	4	4	3	6	5	3	5	6	5	4	1	4	3	4	6	6	4	6	5	2	2	4	1	6	6	5	6	6	4	3	6	4	3	2	6	5	5	32	33	35	37	36	13
1606	2	28	2	4	2	3	4	3	5	4	3	2	2	4	1	3	1	2	4	5	4	5	1	5	5	6	1	4	3	5	5	5	4	4	5	5	4	4	4	2	4	4	2	26	33	33	29	22	12
1607	2	31	3	1	4	5	3	5	3	5	4	3	3	4	5	5	1	5	3	4	5	3	2	3	5	4	3	5	3	4	5	3	4	3	4	5	4	4	4	4	6	5	5	25	24	39	35	33	9
1608	2	27	2	2	3	5	5	1	3	5	4	3	1	2	3	4	3	1	3	4	5	3	1	1	2	4	3	1	3	3	5	6	3	1	5	2	5	1	2	5	5	4	6	32	17	34	30	15	5
1609	2	57	4	2	4	6	4	4	2	4	5	3	2	4	5	4	2	2	2	4	5	4	4	4	4	6	1	1	2	5	6	5	5	4	5	5	5	5	2	5	6	5	1	29	22	43	36	24	10
1610	1	34	3	4	5	2	3	6	1	5	3	2	3	2	4	1	2	6	2	6	4	5	1	1	3	1	1	6	5	2	1	6	2	2	6	4	1	1	5	6	1	6	6	26	22	17	37	31	8
1611	1	39	3	2	3	5	5	2	3	3	1	3	1	2	3	2	4	4	1	2	2	3	2	1	2	4	1	3	2	3	1	5	3	1	2	2	4	2	1	4	1	5	5	30	13	18	22	22	4
1612	1	38	3	4	2	3	3	1	3	6	6	3	1	2	4	1	1	2	4	5	5	5	1	2	5	3	1	3	5	5	5	6	5	2	5	5	5	1	5	3	3	3	3	27	27	31	35	17	9
1613	2	39	3	3	3	4	4	2	6	6	4	2	1	2	3	4	1	6	5	3	5	2	1	6	4	4	1	1	6	3	6	6	5	6	2	6	6	1	4	1	5	3	1	25	38	38	25	18	18
1614	1	36	3	6	3	5	6	2	4	6	2	5	2	6	6	5	1	1	3	6	2	6	1	6	5	1	2	3	5	5	5	5	5	6	6	6	6	5	5	6	6	6	6	37	41	32	43	25	17
1615	1	30	3	2	2	3	3	5	2	2	3	4	4	4	3	2	4	5	4	2	3	4	4	4	4	4	4	5	3	5	5	5	5	4	5	5	4	5	3	5	4	4	5	32	26	29	28	38	11
1616	2	20	0	4	5	4	3	3	4	4	5	3	3	4	3	5	2	3	4	4	6	4	3	2	5	4	2	3	4	5	4	5	4	4	4	4	3	3	4	3	5	5	3	27	30	37	33	25	10
1617	2	39	3	3	4	5	3	1	1	5	4	2	5	3	5	2	2	3	3	5	5	2	6	5	4	4	2	3	4	3	5	3	5	4	3	4	3	3	4	3	4	4	3	21	27	33	32	29	13
1618	1	31	3	4	2	1	6	1	6	5	2	5	2	5	4	5	5	2	3	5	5	1	3	2	6	1	5	3	5	6	4	6	5	5	6	3	6	1	4	6	3	4	2	38	34	24	40	19	12
1619	1	26	2	2	5	6	4	1	6	4	6	5	1	5	2	6	3	1	1	2	6	5	1	1	5	6	2	5	6	5	6	6	1	6	2	6	1	1	4	5	6	1	5	27	31	48	30	16	13
1620	2	31	3	4	4	4	3	3	6	3	4	3	2	6	3	6	2	3	6	4	3	2	1	6	3	4	1	3	6	4	6	6	3	6	3	4	1	2	6	3	4	4	4	22	46	35	27	21	18
1621	1	57	4	4	5	5	3	2	4	6	3	4	1	4	4	4	4	2	4	5	5	5	4	5	5	4	4	4	5	5	4	5	5	6	6	5	5	1	6	5	5	5	5	35	38	35	41	24	16
1622	1	20	0	4	5	5	4	4	1	5	6	3	3	3	6	6	4	4	3	5	6	5	4	3	4	5	2	6	2	6	5	5	6	4	6	5	3	3	5	5	5	5	6	31	25	43	42	36	9
1623	2	29	2	4	5	5	5	6	5	3	5	4	5	6	1	6	3	5	5	5	4	6	6	1	5	3	2	2	6	5	5	6	6	6	6	6	6	6	5	2	6	6	5	38	38	40	32	41	13
1624	1	33	3	2	5	5	5	2	4	5	5	4	1	4	5	5	3	1	5	6	6	2	3	5	6	5	2	5	3	5	5	5	5	5	4	5	4	3	5	5	5	5	5	30	33	41	41	25	13
1625	2	20	0	5	6	6	6	3	6	2	2	1	6	6	1	6	1	1	6	6	4	6	5	6	5	6	1	6	6	5	6	5	6	6	4	6	4	6	4	2	6	6	6	30	45	42	31	39	18
1626	1	29	2	3	4	5	2	4	1	5	5	2	5	3	3	5	5	5	2	6	4	6	5	4	4	5	4	5	3	5	6	6	5	2	5	6	5	4	3	5	4	5	6	35	21	40	37	39	9
1627	1	22	1	2	2	3	4	2	5	4	1	4	5	6	4	2	1	3	5	4	5	5	6	5	5	4	3	5	4	5	2	4	6	6	5	5	5	4	2	4	2	5	6	31	35	24	33	37	15
1628	2	26	2	4	3	5	3	2	5	2	4	1	2	4	2	4	3	3	4	4	4	5	2	4	3	4	3	5	5	3	4	6	4	4	4	4	4	3	4	3	4	5	5	30	34	33	24	26	13
1629	2	42	4	2	4	5	4	2	6	3	2	1	1	6	4	4	1	6	1	6	5	4	2	6	4	6	1	4	6	6	6	6	5	6	6	6	6	1	6	6	6	5	5	28	39	40	39	26	18
1630	1	20	0	1	6	3	1	4	3	3	3	3	3	3	3	4	3	4	3	2	4	3	3	3	4	4	3	2	3	2	1	2	4	2	4	3	3	3	5	3	2	3	2	21	23	24	27	25	8
1631	1	25	2	1	1	3	1	6	6	2	1	1	1	1	1	1	1	6	6	1	4	1	1	1	4	3	1	1	1	3	1	1	1	1	2	3	1	1	3	1	1	1	1	8	20	17	15	18	3
1632	1	23	1	3	4	2	1	1	4	3	3	1	2	2	6	5	1	2	4	6	1	4	5	6	3	3	1	6	4	3	3	5	5	3	4	5	5	1	5	5	5	5	5	23	31	27	34	27	13
1633	1	37	3	5	3	5	5	2	5	5	2	6	6	5	6	5	5	2	6	6	6	6	1	6	1	6	1	1	6	2	6	6	6	6	1	6	6	1	6	3	6	5	1	40	45	42	27	20	18
1634	1	26	2	2	5	6	4	4	1	6	4	6	6	2	4	5	6	3	1	4	6	6	6	1	6	6	6	6	1	6	4	6	6	1	6	6	6	6	2	6	3	6	6	46	11	40	43	43	3
1635	1	26	2	1	4	3	4	3	4	1	6	5	1	3	2	4	6	1	5	5	4	6	5	2	6	5	6	6	4	6	6	6	5	4	2	1	6	1	2	4	4	5	6	44	25	33	30	28	10
1636	1	26	2	3	4	4	5	2	4	5	5	4	2	5	5	4	3	3	3	3	4	5	3	4	5	3	3	4	4	5	5	6	4	4	5	5	5	2	3	3	4	5	5	36	30	34	35	25	12
1637	2	33	3	2	5	5	3	5	1	5	5	1	3	3	2	5	1	4	2	6	6	2	2	3	6	5	1	5	2	4	5	4	5	2	5	6	4	3	2	6	6	2	6	18	17	43	39	33	7
1638	1	57	4	2	5	5	3	1	1	3	4	3	2	3	5	4	2	2	3	5	2	5	4	3	6	4	2	4	3	5	5	5	5	4	4	5	5	3	4	5	5	5	5	30	23	34	38	26	10
1639	1	22	1	1	2	2	4	2	4	2	4	4	1	4	5	2	6	1	1	6	6	3	1	1	1	6	6	6	6	3	2	6	1	1	4	6	6	1	6	4	5	6	6	41	24	33	27	19	8
1640	1	41	4	1	6	6	6	1	1	6	6	6	1	1	1	6	6	6	1	1	6	6	1	1	1	6	1	6	1	6	6	6	6	6	6	6	6	6	1	1	6	6	6	43	13	48	28	33	8
1641	1	23	1	4	6	2	3	2	6	6	5	6	6	4	6	5	6	3	5	5	6	6	4	5	5	5	5	5	6	5	6	6	5	5	6	2	6	4	5	6	6	6	6	44	40	37	45	35	16
1642	2	41	4	2	5	4	5	2	6	6	1	1	4	2	6	4	1	2	6	6	6	6	2	6	5	4	1	4	5	6	6	4	6	5	2	4	2	6	6	5	5	4	4	24	38	34	41	30	16
1643	1	36	3	1	6	6	5	1	1	6	4	6	1	1	6	4	6	1	1	6	6	5	3	1	6	1	6	6	3	6	5	6	6	4	6	6	6	6	2	6	4	6	6	46	14	36	48	30	8
1644	2	35	3	4	4	5	5	3	4	2	4	3	3	4	3	5	2	3	3	5	6	2	2	3	4	5	2	4	4	3	5	4	5	4	4	5	5	3	4	5	5	5	3	28	30	40	30	26	11
1645	1	35	3	2	4	4	6	6	2	4	6	3	5	2	1	6	1	6	4	3	6	4	4	4	2	1	2	3	4	2	4	4	6	4	6	3	6	6	4	1	2	3	6	29	26	32	23	42	12
1646	1	24	1	2	4	5	5	4	3	3	6	4	2	2	5	5	2	4	1	5	6	4	1	2	4	4	4	5	2	3	5	4	4	2	4	2	2	3	2	4	2	4	6	29	16	35	32	29	6
1647	2	26	2	1	4	4	6	5	6	6	5	6	4	6	6	4	4	6	6	6	5	5	6	4	4	6	3	6	6	4	6	6	6	5	5	6	6	5	5	6	6	5	6	41	39	42	41	44	15
1648	2	20	0	2	4	4	3	3	4	3	3	4	4	4	3	4	5	3	4	5	4	5	2	3	5	3	4	4	3	4	4	5	2	2	4	4	4	2	3	5	4	3	4	33	25	30	33	24	8
1649	2	26	2	4	4	6	5	3	3	4	6	3	4	5	4	5	2	3	4	3	4	4	4	4	3	5	2	6	4	4	6	3	5	4	2	6	5	4	4	5	6	4	6	28	32	44	29	35	12
1650	1	25	2	2	4	2	6	2	4	4	5	4	1	6	3	5	1	3	5	3	6	4	1	5	3	4	3	3	6	4	5	3	6	6	2	4	6	3	6	5	3	6	6	33	40	34	28	25	17
1651	1	41	4	2	5	3	2	3	2	6	2	2	2	1	4	4	1	1	3	5	1	5	1	3	5	5	1	3	1	4	6	3	6	3	4	6	3	3	3	5	4	6	5	23	18	31	38	24	7
1652	2	29	2	6	6	6	3	3	1	5	6	4	3	2	3	5	2	4	1	4	6	1	4	4	6	5	3	4	3	6	6	6	6	4	3	4	3	4	4	4	1	4	3	26	25	39	37	31	11
1653	1	20	0	4	5	4	3	4	5	6	1	6	3	5	5	4	6	4	2	6	6	6	3	2	2	1	6	5	4	5	4	5	6	1	6	4	6	4	1	5	1	6	6	44	24	25	40	35	7
1654	2	49	4	2	6	6	6	1	5	6	2	6	2	5	4	2	4	1	6	5	6	4	3	6	3	1	4	5	2	6	4	4	4	4	1	6	6	4	4	6	4	3	6	37	34	31	37	26	12
1655	2	57	4	2	5	6	2	3	2	3	4	4	3	4	3	5	5	3	4	5	6	5	4	4	5	6	5	4	2	5	5	6	6	2	5	5	2	5	2	4	4	6	4	35	22	41	35	32	8
1656	2	39	3	2	3	5	2	2	3	4	2	4	1	2	4	3	3	2	3	4	2	4	3	4	4	5	4	4	4	4	4	5	2	2	5	5	3	1	4	4	2	3	3	28	24	28	32	18	10
1657	2	29	2	1	4	6	5	4	2	1	3	4	5	3	1	3	5	5	1	1	5	6	5	3	3	5	2	4	1	6	4	3	6	1	4	5	6	6	1	4	6	5	4	36	13	37	24	39	5
1658	1	36	3	2	5	5	4	2	6	5	5	1	2	2	4	5	1	6	1	2	6	6	5	1	6	5	2	6	1	6	6	6	5	1	6	5	5	1	5	5	1	6	6	31	19	38	39	33	3
1659	1	35	3	2	4	2	1	6	2	3	4	1	1	1	3	3	1	6	4	3	3	6	6	1	2	1	1	6	1	3	4	3	6	1	6	5	3	6	1	3	6	4	6	20	13	28	27	43	3
1660	2	28	2	6	5	5	5	2	6	2	5	4	1	6	5	3	5	2	6	4	5	5	2	6	3	6	4	4	6	4	4	4	3	6	2	3	6	1	6	5	4	6	6	39	48	35	30	21	18
1661	2	41	4	1	5	4	5	2	2	4	3	4	2	3	2	5	5	2	3	4	6	2	3	2	6	3	5	3	6	6	5	4	6	3	5	4	3	3	4	5	3	4	3	32	24	33	37	24	11
1662	2	23	1	4	5	4	1	3	1	6	6	4	6	1	4	4	3	2	1	6	5	6	3	6	4	4	1	1	1	5	1	4	5	2	6	5	4	5	4	3	2	5	1	28	20	31	39	26	9
1663	1	26	2	2	2	5	4	1	3	4	5	3	2	3	2	5	3	2	1	3	5	5	2	4	4	4	3	3	4	3	3	6	4	2	5	5	3	2	4	3	2	5	3	32	23	34	26	19	10
1664	1	47	4	1	5	5	6	5	2	6	6	4	6	4	5	6	3	6	2	6	6	6	6	5	5	6	3	4	5	6	6	5	6	5	5	6	6	6	2	5	5	5	4	38	26	46	43	43	15
1665	2	37	3	4	3	6	6	4	4	2	1	1	4	3	5	4	1	4	3	3	3	4	3	3	2	6	2	5	4	2	1	1	2	4	5	1	3	1	4	3	5	6	6	24	29	27	25	29	11
1666	1	26	2	1	1	1	2	3	4	5	6	5	3	3	5	6	5	3	3	1	2	6	4	3	2	2	5	3	3	2	4	3	1	4	3	1	4	3	4	1	3	4	2	34	25	25	20	22	10
1667	2	19	0	5	3	5	4	2	6	2	3	2	2	6	2	5	2	2	5	3	5	5	2	5	3	4	2	2	5	5	5	5	5	5	5	5	5	2	5	2	4	5	3	30	42	36	25	20	15
1668	1	57	4	2	6	6	6	6	2	6	6	6	1	2	6	6	1	5	1	6	6	6	1	6	6	6	6	1	1	6	6	6	6	1	6	6	6	6	1	6	6	6	1	43	16	48	48	27	8
1669	2	31	3	4	3	4	5	2	5	5	5	3	5	6	5	4	2	4	5	3	6	2	5	6	4	5	3	5	6	5	5	5	5	6	4	4	5	3	5	4	6	5	6	30	43	39	33	35	18
1670	1	23	1	2	3	4	4	3	4	5	2	3	2	5	3	4	4	4	4	6	5	5	1	4	4	4	4	3	4	4	4	5	3	3	3	4	3	2	5	3	3	5	3	33	31	30	31	21	11
1671	2	25	2	5	2	3	5	5	3	5	4	3	4	3	2	6	3	4	4	2	4	3	3	3	5	3	3	2	3	5	3	4	4	3	4	4	3	3	5	5	4	3	5	27	29	31	30	30	9
1672	1	36	3	2	3	5	4	6	4	4	6	4	3	4	1	2	1	5	6	3	1	6	4	4	5	6	1	4	2	6	6	2	6	1	3	5	4	4	1	2	4	5	4	27	24	35	27	36	7
1673	1	19	0	4	3	5	6	1	6	6	5	1	1	6	6	5	1	1	6	6	2	4	3	6	5	4	1	4	5	5	4	6	4	5	3	4	5	1	5	6	5	5	4	29	43	34	40	19	16
1674	2	22	1	4	5	5	6	3	6	5	6	3	3	3	4	4	3	3	4	4	6	3	4	5	5	4	3	3	4	4	6	6	5	5	2	5	5	4	4	3	6	5	3	34	35	42	32	28	14
1675	1	55	4	4	2	2	2	6	3	2	5	2	1	2	1	6	1	6	5	4	2	4	4	2	3	4	4	3	5	4	2	2	2	2	4	4	3	1	5	1	1	6	4	24	28	26	21	27	9
1676	1	34	3	4	5	3	5	4	4	3	6	5	4	5	4	4	3	3	3	5	1	3	3	4	4	3	3	6	4	4	5	3	4	3	2	3	5	4	3	5	5	6	6	33	30	30	32	34	11
1677	1	23	1	6	6	1	6	1	6	6	6	6	1	6	5	2	6	1	6	2	1	6	6	6	6	1	1	6	6	6	6	6	6	1	2	6	5	1	2	6	5	3	1	39	39	28	39	23	13
1678	2	20	0	5	3	6	6	3	2	5	6	6	2	6	1	5	6	2	5	5	5	6	4	6	1	6	6	6	5	3	4	6	4	6	6	6	6	4	6	3	6	6	6	48	41	44	27	31	17
1679	2	24	1	3	5	2	4	1	1	5	6	4	2	4	5	4	3	1	4	5	4	4	2	4	4	2	2	3	4	4	4	2	2	3	4	3	4	3	4	5	4	3	3	26	27	29	37	17	11
1680	2	36	3	1	4	3	1	6	4	4	6	1	1	1	6	4	2	6	6	5	6	1	3	5	3	5	1	1	5	6	5	2	5	3	6	5	6	1	6	4	4	3	2	17	31	38	38	25	13
1681	1	44	4	3	6	6	4	1	6	6	5	6	4	6	6	5	6	1	6	6	6	6	1	4	6	6	6	5	6	6	6	6	6	6	5	6	6	6	6	6	6	6	6	46	43	46	47	30	16
1682	1	26	2	5	5	4	4	4	1	6	3	5	4	1	6	6	2	2	2	6	6	6	4	1	6	5	6	5	6	6	3	4	6	1	6	4	6	5	4	6	4	6	5	39	21	35	47	35	8
1683	1	21	1	5	4	3	4	1	5	3	4	5	1	6	3	2	2	5	4	1	2	5	1	6	1	5	1	3	6	3	6	6	4	4	2	3	4	5	6	1	4	6	6	33	42	29	18	26	16
1684	2	36	3	6	6	6	2	5	6	6	5	1	3	6	6	6	6	2	5	6	6	1	1	1	6	6	4	6	6	6	1	6	6	1	6	6	6	6	3	6	6	6	6	32	34	42	48	35	8
1685	1	19	0	2	5	5	3	4	3	5	5	3	2	5	3	2	4	4	4	5	5	2	2	3	5	4	3	5	2	5	3	2	3	2	5	5	3	2	4	5	3	3	5	23	25	32	38	27	7
1686	1	47	4	6	5	6	6	5	6	6	5	6	5	4	6	3	5	4	2	6	5	6	4	4	5	4	5	6	4	4	5	5	5	4	5	6	6	4	4	5	4	6	6	45	34	38	42	39	12
1687	2	18	0	6	6	6	6	1	1	3	4	4	3	5	6	6	4	3	5	4	6	5	1	4	4	5	6	6	4	6	4	6	6	5	6	6	6	5	6	6	4	5	6	42	36	41	41	31	13
1688	1	38	3	4	4	5	3	4	2	4	4	2	3	4	4	3	3	4	3	4	5	4	3	3	4	4	4	4	4	4	4	4	4	3	4	4	4	3	4	4	4	4	4	28	27	33	32	29	10
1689	1	25	2	1	3	3	4	3	4	5	5	6	3	3	2	5	5	6	4	2	6	5	2	4	4	2	3	4	4	5	5	5	6	4	3	4	6	4	4	2	4	5	5	39	28	34	26	33	12
1690	1	30	3	4	2	6	6	1	6	3	6	4	1	6	6	6	5	1	4	6	6	6	1	5	4	5	5	4	5	6	5	5	6	6	6	6	6	1	6	2	5	6	5	43	42	45	35	20	16
1691	1	35	3	4	5	4	5	3	4	4	5	3	3	2	4	4	4	4	2	5	4	5	2	2	4	4	3	4	3	2	4	4	4	2	5	5	4	3	3	4	4	5	4	33	22	34	33	27	7
1692	1	47	4	2	6	5	5	2	1	5	4	5	3	3	3	4	3	2	3	6	4	5	5	1	6	3	4	5	2	6	6	6	6	3	6	5	5	3	2	6	6	6	6	39	17	37	44	32	6
1693	2	23	1	2	5	5	6	4	4	3	5	5	5	2	2	5	4	6	2	5	6	5	5	5	4	6	3	5	3	4	6	5	6	3	3	6	5	5	4	4	6	6	5	39	25	45	30	41	11
1694	1	29	2	2	5	2	6	2	1	5	2	4	1	4	3	1	1	1	2	6	3	5	5	5	6	2	1	5	2	6	1	6	5	2	6	2	5	1	3	6	1	2	6	30	21	14	43	26	9
1695	2	35	3	2	5	4	2	4	1	5	3	2	1	2	3	4	1	6	2	6	6	3	3	2	4	4	3	3	4	3	5	1	4	3	4	4	3	3	3	6	6	4	3	19	19	36	36	27	9
1696	1	20	0	3	4	5	5	3	5	4	3	4	3	4	5	3	4	4	6	4	2	6	4	6	3	4	5	5	6	5	6	6	5	6	2	5	5	4	3	3	4	6	6	41	39	32	30	34	18
1697	2	23	1	4	4	2	3	5	6	5	2	2	2	4	2	5	2	4	3	3	6	5	3	1	6	3	2	3	4	4	6	4	6	4	6	3	6	6	3	3	3	6	4	30	29	30	33	33	9
1698	1	25	2	5	5	6	6	3	1	6	4	6	5	4	5	4	5	3	3	6	5	4	6	4	5	5	4	4	2	4	5	4	6	4	5	6	6	6	2	6	4	6	6	41	25	39	42	39	10
1699	2	24	1	1	5	4	6	3	1	5	6	5	5	2	3	6	6	3	3	3	6	6	6	3	6	4	6	3	2	5	6	6	6	3	6	5	6	4	2	6	6	6	3	47	17	43	39	33	8
1700	1	24	1	3	5	5	6	5	4	5	6	4	3	3	4	6	4	4	4	6	5	5	2	3	4	4	3	3	2	5	5	5	5	5	5	5	5	3	3	3	6	6	4	38	27	42	37	29	10
1701	2	29	2	3	4	4	3	3	4	4	3	3	4	4	3	4	3	3	4	3	3	3	3	3	2	4	2	2	4	3	5	4	4	4	3	4	5	4	4	3	4	4	2	27	30	31	25	25	11
1702	1	36	3	6	6	2	4	4	6	6	3	6	6	6	6	1	6	3	4	4	1	4	6	6	4	4	6	6	5	6	6	6	6	5	1	2	6	4	2	6	6	6	6	44	40	25	39	41	16
1703	2	23	1	1	2	1	2	4	1	5	2	4	3	3	4	2	4	4	3	4	3	5	5	2	3	2	2	3	1	2	2	3	2	1	2	3	4	3	4	4	2	4	5	28	16	17	26	29	4
1704	1	26	2	3	6	3	3	2	3	5	5	5	2	2	2	2	3	4	1	6	5	6	3	5	5	2	4	4	5	5	4	3	2	4	4	3	6	2	5	5	5	5	4	35	28	29	38	23	14
1705	2	44	4	1	2	6	2	2	1	5	3	1	2	1	5	5	1	2	2	4	5	2	2	1	4	6	1	1	1	2	5	5	1	1	2	6	2	2	2	4	5	3	1	17	10	41	28	13	3
1706	2	38	3	3	4	4	3	3	2	4	3	3	3	2	3	2	5	3	4	5	4	4	4	3	4	4	2	6	4	3	2	2	4	2	5	3	3	3	5	4	3	3	5	25	25	25	32	31	9
1707	1	46	4	2	6	6	5	5	2	1	1	1	5	6	5	6	5	5	5	2	5	5	4	3	3	5	2	4	4	4	5	4	5	4	3	5	4	4	3	3	5	5	5	31	29	38	27	37	11
1708	2	35	3	1	2	4	5	1	3	3	1	3	1	6	4	1	4	1	5	1	3	3	1	5	1	6	2	1	6	5	5	5	3	6	6	4	6	1	6	1	3	6	1	34	38	27	23	10	17
1709	1	30	3	2	5	4	4	2	4	5	4	4	2	3	5	4	4	2	4	5	5	4	4	3	4	4	3	5	4	5	5	4	5	4	4	4	4	2	4	4	4	4	5	31	28	34	37	27	11
1710	1	33	3	4	3	2	4	2	6	5	2	2	2	2	4	3	2	2	5	5	2	4	5	2	5	2	2	5	5	5	5	5	4	2	4	3	4	1	6	3	3	6	6	29	32	22	34	27	9
1711	2	30	3	3	3	3	4	3	5	2	4	2	1	2	3	4	1	1	6	2	5	4	1	1	4	4	1	1	5	5	5	5	3	5	3	5	6	6	5	2	5	5	1	28	32	35	24	17	11
1712	1	29	2	3	4	6	6	4	4	5	4	4	3	4	5	4	4	3	4	5	4	3	4	2	5	4	3	6	4	4	4	4	5	3	3	6	5	4	3	5	5	5	6	34	27	37	36	35	9
1713	1	25	2	5	5	4	5	3	3	6	5	1	2	6	6	4	2	5	4	6	6	4	2	4	5	4	2	5	6	6	5	2	6	6	5	5	4	2	2	6	2	5	5	25	36	35	45	30	16
1714	2	38	3	4	3	5	4	2	5	2	2	2	3	2	4	2	4	2	5	3	2	5	3	5	4	5	2	3	5	3	4	4	3	4	4	6	4	2	3	5	5	5	5	30	33	31	28	23	14
1715	1	24	1	2	4	5	1	2	6	4	3	2	2	6	4	2	1	1	5	4	4	5	2	4	1	3	2	6	5	3	5	2	4	5	2	5	5	1	2	2	4	2	6	20	35	31	24	24	14
1716	1	43	4	4	3	2	5	5	2	2	5	2	3	1	4	3	2	4	1	5	5	6	3	4	3	2	3	5	4	3	2	2	3	4	4	4	5	3	4	6	6	5	5	30	24	29	30	31	12
1717	1	27	2	3	6	6	5	4	4	4	4	4	6	5	4	1	3	3	3	6	6	4	3	5	5	6	2	4	3	6	6	6	5	5	5	5	3	4	5	5	4	5	4	32	33	38	41	33	13
1718	1	30	3	2	4	5	1	1	6	6	5	2	1	6	5	5	1	1	5	6	3	3	1	3	4	5	1	1	5	6	5	4	5	6	5	5	3	1	5	5	4	4	2	19	38	37	41	13	14
1719	1	37	3	1	1	6	5	1	1	6	6	6	5	5	5	2	5	2	1	5	6	1	2	1	5	6	5	5	1	5	1	5	5	1	1	6	5	5	2	5	1	6	6	38	13	34	33	31	3
1720	1	22	1	4	4	3	1	3	5	5	4	4	4	3	4	4	3	4	3	5	6	3	4	5	3	3	4	5	4	6	3	6	6	4	6	5	6	4	2	4	1	5	6	32	30	29	37	36	13
1721	1	21	1	5	5	4	6	5	1	6	6	6	5	4	4	5	6	4	3	6	6	6	5	3	5	2	6	4	3	6	6	3	6	4	6	4	6	5	3	6	6	6	6	45	26	39	44	40	10
1722	1	45	4	4	2	6	4	3	6	3	4	2	5	5	5	4	3	3	6	3	5	6	4	4	5	6	2	5	4	6	6	2	5	5	5	5	5	5	3	4	5	4	5	28	37	41	33	35	13
1723	1	35	3	2	6	5	4	5	3	6	1	4	6	5	4	2	4	5	3	6	1	4	6	5	3	5	3	5	3	5	4	4	6	5	3	5	4	5	3	6	4	4	5	31	29	27	39	43	13
1724	1	26	2	3	5	5	6	6	2	5	6	2	6	1	5	6	3	6	2	5	6	6	5	2	4	1	2	4	5	5	6	1	6	5	1	6	6	6	4	4	6	6	5	32	24	42	34	44	12
1725	1	20	0	5	4	2	6	5	4	5	6	4	2	4	4	6	5	4	4	6	6	6	4	4	5	2	4	3	3	5	6	6	6	3	2	2	6	4	2	6	6	6	5	43	29	36	37	33	10
1726	2	39	3	1	4	5	1	1	4	5	4	4	1	3	6	5	1	1	2	6	4	2	1	6	6	4	1	1	2	6	6	4	6	4	4	4	4	1	2	6	6	5	3	22	24	38	43	15	12
1727	2	49	4	2	5	6	1	3	1	6	3	3	3	1	4	3	2	2	1	6	6	6	3	1	3	6	2	4	1	6	5	5	6	1	6	6	3	1	1	6	4	4	3	26	9	39	42	25	3
1728	1	22	1	1	5	5	1	4	5	4	5	6	3	6	3	4	5	3	5	4	6	5	3	6	5	5	3	2	6	5	6	6	5	6	5	5	4	4	2	3	6	5	5	35	37	42	34	29	18
1729	2	57	4	1	5	5	5	4	1	5	4	2	4	2	5	5	1	6	2	5	6	5	5	2	6	4	3	5	1	6	5	5	6	1	6	6	6	6	1	5	4	5	5	32	11	39	43	41	4
1730	2	27	2	2	5	6	5	6	1	6	6	4	5	4	6	5	2	5	4	6	6	5	5	3	5	5	2	4	6	6	4	6	6	4	2	6	6	6	5	4	6	3	4	33	29	44	40	41	13
1731	1	29	2	1	6	5	4	5	5	5	2	5	4	2	3	2	5	5	5	4	5	5	4	4	5	5	5	4	5	5	3	6	6	4	6	5	4	3	5	4	2	5	3	39	31	29	38	34	13
1732	1	41	4	1	2	4	4	5	3	3	5	5	3	3	5	3	5	5	3	5	5	4	4	1	6	6	6	3	2	5	4	5	4	4	4	5	4	6	1	5	4	5	3	38	18	36	35	33	7
1733	2	28	2	2	5	4	5	5	4	5	4	4	3	4	4	5	4	4	3	6	6	6	4	4	4	4	4	6	4	5	4	6	6	5	5	4	6	3	3	5	4	6	6	41	29	35	39	37	13
1734	1	37	3	4	1	1	1	1	6	6	1	1	1	1	3	4	1	1	1	6	6	5	1	1	5	1	1	5	1	6	6	1	6	1	6	6	4	1	3	5	6	6	5	20	18	31	38	21	3
1735	1	22	1	4	3	2	1	5	1	5	3	1	2	5	1	1	1	5	3	5	4	5	2	5	2	1	1	2	4	4	2	5	3	2	5	5	6	5	5	1	1	6	5	26	29	19	26	29	11
1736	1	22	1	4	5	5	4	6	6	5	6	4	5	1	1	6	2	6	6	2	6	5	3	4	4	5	1	6	5	5	5	4	6	4	6	5	3	5	4	4	5	5	6	28	34	43	32	43	13
1737	1	37	3	2	4	2	4	5	4	2	2	5	5	3	4	2	5	4	3	3	3	3	4	2	4	4	4	5	4	5	2	5	4	4	4	4	4	3	2	4	2	5	5	35	24	21	30	35	10
1738	1	26	2	6	5	6	6	1	6	3	6	2	3	6	2	2	1	1	5	6	4	5	5	5	1	5	1	3	3	2	5	6	6	6	6	4	5	2	3	3	6	5	5	31	40	38	28	26	14
1739	2	24	1	2	3	4	1	1	6	3	3	3	1	4	1	5	3	1	6	6	6	4	2	5	3	4	3	3	5	3	4	5	3	5	5	5	3	3	4	3	5	4	4	26	37	36	27	18	15
1740	1	17	0	2	6	2	5	1	6	1	3	5	1	6	1	4	5	1	5	6	1	6	5	6	5	3	4	1	6	6	5	6	5	6	5	1	6	1	3	4	5	3	2	40	40	24	34	17	18
1741	1	26	2	4	2	2	2	5	1	3	6	4	4	6	1	5	4	4	5	1	3	6	5	6	1	4	3	6	6	2	6	6	4	6	1	6	6	6	6	5	5	6	6	37	40	37	16	40	18
1742	1	30	3	1	5	5	4	4	2	5	4	4	2	4	5	3	4	4	2	5	5	5	2	3	5	6	4	4	3	4	3	5	6	2	4	4	3	3	2	5	3	5	5	34	19	33	38	30	8
1743	2	40	4	4	6	6	5	1	1	5	3	5	6	6	4	5	3	2	5	6	5	6	6	4	6	5	5	6	2	6	5	6	6	2	6	6	6	3	4	6	6	6	6	42	28	41	45	36	8
1744	1	22	1	5	5	4	6	5	1	5	6	4	5	5	2	5	4	6	5	6	6	5	5	5	3	4	3	3	5	4	5	5	5	4	3	4	4	5	5	4	5	5	4	36	35	39	32	38	14
1745	2	39	3	1	3	5	4	2	3	6	4	1	5	4	6	1	1	4	2	6	6	2	1	1	1	5	1	1	2	1	6	5	6	1	2	6	4	2	1	6	5	4	1	22	15	38	31	22	4
1746	1	46	4	5	6	6	6	1	5	4	2	5	2	4	6	6	6	1	6	6	6	5	2	5	6	1	1	6	5	6	6	6	6	2	6	6	5	2	3	6	6	6	6	40	35	39	46	26	12
1747	1	32	3	6	4	1	3	4	4	6	1	4	3	4	6	5	4	4	2	4	6	4	2	3	3	1	3	6	6	4	3	4	3	3	6	1	6	6	4	3	1	3	6	31	32	19	36	34	12
1748	2	32	3	2	2	3	4	1	5	4	2	2	2	1	5	3	1	1	5	4	4	2	1	4	2	2	2	1	4	4	3	4	4	5	4	4	4	2	6	5	4	6	3	25	32	25	30	15	13
1749	2	23	1	3	4	3	6	1	3	6	4	3	3	6	4	1	2	4	3	6	4	4	2	6	3	2	4	3	4	3	6	6	6	3	6	6	6	3	4	3	6	6	6	37	32	32	35	28	13
1750	1	35	3	3	3	4	5	2	6	3	2	5	2	6	5	2	5	1	4	4	3	5	5	5	3	4	5	3	6	3	5	3	4	5	3	3	6	3	3	4	5	4	6	38	38	28	28	26	16
1751	1	53	4	6	5	5	6	1	1	4	1	4	4	6	6	6	4	6	1	6	6	4	6	1	4	1	1	4	4	4	6	4	6	4	3	4	4	5	2	6	4	6	4	33	25	33	38	36	9
1752	2	50	4	4	3	3	6	1	4	3	6	4	2	6	2	6	4	2	6	6	6	6	6	6	3	2	3	6	6	5	6	6	6	6	1	2	6	3	5	4	6	5	6	40	43	37	27	32	18
1753	2	24	1	2	5	5	3	4	1	5	3	5	2	1	4	2	4	1	1	3	3	5	5	1	5	6	5	3	2	5	5	6	5	1	5	5	3	3	4	4	5	5	4	36	13	34	36	27	4
1754	2	28	2	4	4	5	6	5	4	3	4	1	3	5	4	6	2	5	5	4	2	2	3	3	2	2	1	2	6	4	3	3	2	6	3	5	5	4	6	2	5	5	3	25	39	32	26	27	15
1755	1	49	4	1	3	5	4	4	2	5	4	4	4	2	5	4	4	4	3	6	6	5	3	2	4	4	3	4	3	4	4	4	6	4	3	6	6	5	3	6	5	6	5	36	20	38	36	35	9
1756	2	50	4	2	4	5	2	3	2	5	5	2	1	3	4	6	1	3	5	4	6	3	1	4	5	4	2	1	4	5	5	5	4	3	5	5	2	1	4	3	5	2	3	19	27	41	35	17	11
1757	1	22	1	3	5	3	3	4	4	4	3	3	3	4	4	4	3	4	4	4	3	3	3	2	3	4	3	3	4	4	3	4	4	3	4	4	4	4	4	4	2	4	4	27	28	26	32	29	9
1758	2	42	4	2	2	3	2	4	4	3	3	4	2	3	2	4	2	4	4	3	3	4	3	4	1	4	4	3	4	1	4	5	4	3	4	4	4	4	4	1	4	5	4	30	28	29	17	28	11
1759	2	55	4	4	4	4	3	3	1	4	4	1	3	3	4	3	1	2	4	4	6	3	3	3	4	3	1	4	2	4	4	3	5	3	3	5	4	3	3	4	4	3	4	19	23	33	31	27	8
1760	2	26	2	5	5	3	3	2	4	3	4	2	2	4	2	6	3	4	4	3	6	4	3	4	1	4	2	1	3	4	5	2	2	4	5	4	2	2	4	2	4	4	2	22	32	36	25	18	11
1761	2	24	1	4	4	3	3	3	1	5	5	4	3	2	3	2	4	2	4	3	4	5	3	2	5	2	3	3	3	3	2	5	3	2	5	3	3	3	4	3	3	4	3	31	22	24	31	23	7
1762	2	37	3	6	4	4	3	4	4	4	4	3	3	4	4	4	3	4	3	6	6	3	3	4	5	4	3	1	3	4	4	4	4	1	6	4	3	4	3	4	4	4	4	26	28	34	37	27	8
1763	1	33	3	1	5	5	6	4	4	3	4	2	4	1	4	2	4	3	2	3	6	6	3	1	5	6	4	1	3	2	5	5	5	2	5	6	6	2	5	3	4	4	1	37	19	38	30	23	6
1764	2	21	1	3	4	2	1	1	1	6	6	3	1	6	6	6	1	1	1	6	6	6	4	1	6	2	1	4	6	6	6	6	4	1	6	6	6	6	1	6	6	6	4	30	20	40	46	25	8
1765	1	44	4	4	6	3	3	3	3	5	5	3	5	4	6	4	3	3	1	6	4	3	6	1	5	5	3	5	5	5	5	5	5	2	5	5	5	3	3	5	5	3	5	28	23	36	43	35	8
1766	2	47	4	3	4	4	4	2	3	4	4	4	2	3	4	4	1	3	3	4	5	4	3	4	4	4	3	3	3	5	5	5	4	4	4	4	3	2	5	4	4	4	3	28	28	34	33	22	11
1767	1	43	4	1	4	4	4	3	5	4	5	2	3	3	4	3	2	2	3	3	5	5	3	3	4	4	1	1	4	5	4	2	3	2	5	3	6	5	2	3	6	6	1	28	23	34	32	21	9
1768	1	23	1	4	1	4	6	1	6	6	1	4	1	5	6	1	1	1	3	5	1	5	1	5	6	5	2	4	5	5	2	1	4	2	5	4	6	2	1	5	4	6	4	31	31	22	39	18	12
1769	1	26	2	4	5	5	6	4	5	6	3	5	5	5	6	6	1	6	1	6	4	6	5	5	1	1	4	2	6	2	3	6	2	6	4	2	6	2	6	6	3	4	5	38	38	27	36	31	17
1770	2	35	3	4	5	5	4	3	2	4	4	4	3	4	4	4	3	2	5	5	5	4	4	4	4	4	4	5	4	5	4	4	4	5	5	4	4	4	4	5	4	4	6	31	32	34	37	31	13
1771	2	43	4	2	5	3	4	1	4	5	4	3	5	3	6	2	2	1	5	5	5	5	3	1	5	4	3	5	1	6	5	6	6	2	2	5	4	1	3	6	5	5	5	32	21	33	40	27	4
1772	1	20	0	5	5	5	3	1	4	3	4	4	4	2	3	5	4	2	2	5	6	5	5	3	3	5	4	5	4	4	5	5	6	4	3	6	6	3	3	3	5	3	4	34	27	41	29	30	11
1773	2	43	4	2	3	4	4	1	3	2	5	3	5	1	3	6	1	1	2	3	6	4	6	2	1	2	1	3	1	2	5	6	5	5	5	6	5	5	2	5	5	5	6	29	18	39	24	32	8
1774	1	45	4	5	5	5	6	4	6	6	4	3	5	2	5	2	4	6	2	5	4	5	5	5	5	5	4	5	1	5	5	5	5	3	2	5	5	5	2	4	4	6	5	38	26	34	37	40	9
1775	1	37	3	3	1	6	6	1	6	5	6	1	6	3	6	4	1	4	3	3	6	5	4	4	2	6	2	3	4	3	4	5	4	5	2	5	5	5	5	4	3	4	3	29	33	40	26	30	13
1776	2	53	4	1	5	6	3	6	2	4	5	1	1	1	6	5	1	5	2	6	4	6	1	3	5	6	1	1	1	6	6	2	5	2	6	6	6	4	3	6	6	6	1	26	15	44	44	24	6
1777	1	27	2	5	5	5	6	3	3	5	5	4	4	6	4	4	4	4	4	5	5	6	5	4	3	4	5	4	4	4	5	4	6	5	4	5	6	5	3	6	5	5	6	40	34	38	36	37	13
1778	1	37	3	3	4	3	3	3	6	6	4	3	2	4	4	4	2	1	4	6	6	6	2	5	5	3	3	6	6	6	6	6	5	5	5	2	5	2	3	5	6	6	6	34	36	34	41	27	16
1779	1	34	3	6	4	3	4	1	5	2	2	1	1	3	4	2	1	2	4	4	4	3	5	3	5	2	2	5	3	5	6	5	6	6	4	2	5	1	1	3	6	5	5	26	31	27	31	26	12
1780	1	45	4	4	5	5	4	6	4	5	2	5	4	4	5	4	4	5	2	4	5	5	4	4	4	3	4	5	4	3	3	4	5	4	4	3	4	5	3	4	6	4	5	34	29	31	34	39	12
1781	1	33	3	4	5	6	1	1	2	6	2	5	6	5	6	6	5	1	6	6	6	6	5	5	5	5	5	2	1	5	6	6	6	5	2	5	5	5	1	6	6	5	3	38	29	42	41	29	11
1782	1	28	2	3	3	5	6	4	6	3	5	4	1	6	6	4	1	4	6	6	6	6	1	4	5	6	3	6	6	6	6	3	5	6	3	6	6	1	6	5	6	6	6	35	43	44	37	28	16
1783	1	48	4	2	5	3	2	3	1	6	1	1	3	1	6	4	1	5	1	6	6	5	1	1	6	2	1	5	1	6	5	2	5	2	5	5	2	2	4	6	5	5	5	19	13	31	46	29	4
1784	1	23	1	1	2	1	1	1	1	6	1	6	1	1	6	1	1	1	1	6	1	1	1	1	6	1	1	1	1	6	1	6	1	1	1	1	6	1	1	6	1	6	1	28	8	8	39	8	3
1785	2	35	3	4	4	4	5	6	3	5	4	2	6	5	4	6	2	3	5	5	6	4	5	4	5	6	2	1	4	6	6	6	6	3	6	6	4	6	3	4	6	6	4	31	31	44	39	37	11
1786	1	19	0	4	6	1	4	3	4	6	6	5	1	4	6	5	5	1	4	6	6	6	5	6	6	1	4	6	4	6	4	6	6	6	6	1	4	3	3	5	6	6	6	40	35	30	47	31	16
1787	1	44	4	4	4	4	2	1	4	5	4	3	2	3	5	4	3	1	4	4	4	6	3	4	5	5	3	3	6	6	3	4	6	4	3	6	5	2	5	5	5	5	3	31	34	35	37	21	14
1788	2	43	4	1	5	5	5	1	1	5	5	2	3	2	4	4	2	1	5	6	6	5	4	3	5	5	3	6	5	5	5	6	6	3	6	6	6	1	3	4	4	5	6	34	23	40	40	28	11
1789	2	25	2	4	4	4	4	1	4	3	3	3	4	6	3	3	1	1	6	6	6	6	4	6	6	5	1	6	6	6	6	6	6	6	1	6	4	4	6	4	6	4	6	29	44	39	33	32	18
1790	2	35	3	5	4	4	3	3	6	5	3	3	1	5	4	3	1	3	6	4	5	4	5	3	5	4	1	5	5	4	5	4	4	1	6	4	6	5	4	4	4	2	5	24	35	32	36	31	9
1791	1	35	3	4	3	3	4	3	5	4	4	2	3	4	4	5	2	5	5	4	4	4	2	3	3	4	3	3	4	4	4	4	2	4	5	3	4	2	4	4	4	4	4	27	33	31	31	24	11
1792	1	25	2	3	1	2	6	5	5	5	2	2	1	4	3	3	2	2	5	6	3	3	1	5	3	4	2	1	4	3	1	4	4	3	4	3	6	2	5	4	1	3	3	28	34	19	29	19	12
1793	1	52	4	4	6	5	4	2	4	4	3	4	2	5	3	4	4	2	4	5	4	5	3	3	4	5	4	2	5	5	6	4	5	5	3	5	4	4	4	2	5	5	3	34	34	37	32	23	13
1794	1	57	4	2	5	5	3	6	3	5	5	3	3	1	3	6	5	6	4	5	6	6	3	5	4	6	3	1	3	6	6	6	5	4	4	6	4	4	3	5	6	4	3	34	25	46	37	31	12
1795	1	37	3	4	4	5	4	3	4	5	2	4	4	4	4	2	3	4	4	4	4	4	3	3	2	4	2	2	2	2	5	4	4	2	2	5	5	2	5	3	5	5	4	31	28	32	26	26	7
1796	1	20	0	3	2	3	2	4	4	5	3	5	3	3	5	4	4	3	2	5	4	3	2	5	3	2	3	3	2	6	3	6	3	4	4	4	4	4	2	4	3	5	2	32	25	26	34	24	11
1797	1	45	4	2	5	6	1	1	6	5	1	2	1	5	5	2	2	1	1	6	5	2	2	1	5	6	1	6	5	2	2	6	5	6	1	6	6	1	1	6	6	6	6	26	27	34	35	23	12
1798	1	33	3	4	5	2	3	3	2	5	4	1	1	5	5	2	4	1	6	5	2	6	1	4	1	3	1	4	6	3	4	3	4	5	1	6	5	1	6	4	4	4	6	27	38	27	29	21	15
1799	1	36	3	2	4	4	5	3	2	5	4	2	2	2	5	2	2	2	4	4	3	4	3	3	4	3	2	4	3	4	3	4	4	4	3	3	6	3	3	5	5	4	5	29	23	27	34	26	10
1800	1	42	4	2	6	5	4	5	1	3	1	6	5	5	5	6	1	6	1	1	6	3	3	1	1	1	4	1	1	1	1	1	1	1	6	6	6	4	6	3	1	1	1	26	18	27	26	26	3
1801	1	34	3	2	5	6	5	1	2	5	6	2	1	6	2	6	5	1	6	2	6	6	2	2	6	6	6	3	1	6	6	6	3	2	6	6	6	1	5	6	6	2	3	38	26	48	38	15	5
1802	1	46	4	3	5	5	3	1	6	4	4	4	4	4	6	6	3	2	2	5	6	4	5	4	4	6	4	6	6	6	6	6	5	1	3	6	6	3	4	5	6	6	6	36	30	45	38	32	11
1803	1	18	0	4	3	5	3	3	6	5	6	5	1	6	6	5	6	1	3	4	5	6	1	6	3	6	4	1	5	6	6	6	3	6	4	6	6	1	6	3	4	6	4	42	42	43	34	15	17
1804	1	47	4	2	5	4	2	1	5	5	3	4	2	4	6	2	1	1	3	6	5	3	2	5	5	3	1	6	2	5	5	2	6	5	5	6	5	1	2	6	5	5	4	23	28	33	43	23	12
1805	1	20	0	3	5	3	4	3	4	5	6	5	4	4	4	4	4	3	4	5	6	3	3	3	5	3	3	5	3	5	3	4	4	3	3	4	3	5	1	5	4	4	5	30	25	33	37	32	9
1806	1	38	3	1	5	4	3	2	3	5	4	3	2	2	5	4	2	3	3	4	5	4	1	3	5	3	3	2	2	5	5	5	4	3	4	4	4	2	5	5	5	5	2	29	22	34	38	18	8
1807	1	36	3	3	5	3	3	3	3	4	4	2	3	6	5	5	2	5	4	4	4	2	3	5	3	4	1	4	5	3	4	3	4	5	3	4	5	4	6	4	4	3	4	21	37	32	31	30	15
1808	2	49	4	5	5	5	4	4	4	5	5	5	5	3	5	4	2	4	1	5	6	6	5	3	1	5	4	5	5	1	5	5	6	4	6	5	5	3	4	5	3	5	5	36	29	38	33	37	12
1809	1	32	3	1	4	6	1	4	6	3	4	3	1	6	3	6	1	4	6	6	6	6	3	5	3	6	3	6	6	3	6	6	1	5	4	6	6	3	6	2	6	6	6	32	41	46	28	28	16
1810	2	27	2	4	1	6	3	3	6	4	6	1	3	6	1	1	1	3	6	6	1	6	4	6	1	6	2	1	6	1	6	1	6	4	1	6	6	1	6	3	6	1	6	21	44	38	18	27	16
1811	1	29	2	1	3	2	4	2	2	5	2	5	6	2	4	5	5	3	2	5	5	5	6	2	5	1	5	5	2	5	3	6	6	2	2	2	6	6	1	6	5	6	6	42	14	25	35	40	6
1812	2	20	0	6	5	1	1	6	6	2	6	1	2	5	1	5	1	2	6	4	6	4	2	2	6	1	1	2	6	6	6	1	1	5	6	1	4	1	6	1	6	2	1	15	42	32	31	17	13
1813	2	29	2	2	3	2	5	3	5	3	4	4	2	6	3	6	3	2	4	3	3	4	2	3	3	4	4	4	5	3	4	6	4	4	3	1	6	2	6	3	5	3	3	35	35	29	24	22	12
1814	2	32	3	1	6	2	3	5	3	6	3	1	3	4	3	3	1	3	3	6	6	3	1	4	4	4	3	2	4	4	6	3	2	1	3	3	1	1	6	3	6	4	2	19	26	33	35	19	9
1815	1	41	4	1	3	6	6	1	6	6	4	1	1	6	6	1	1	1	3	6	4	3	1	1	3	6	1	3	6	3	6	6	4	1	5	6	6	4	4	6	6	6	4	30	28	39	38	19	8
1816	1	21	1	2	2	5	3	6	2	3	4	5	1	2	3	4	5	4	1	1	6	6	1	1	1	6	3	6	3	1	6	6	4	4	3	2	2	2	2	1	6	6	6	36	17	39	15	30	8
1817	1	27	2	5	6	5	5	5	6	3	6	3	6	6	4	6	3	6	3	5	4	6	4	6	3	4	3	4	6	6	6	6	6	6	4	5	4	6	5	6	5	6	4	36	43	41	37	41	18
1818	1	44	4	4	6	6	4	1	6	6	3	2	1	4	5	5	1	1	4	5	6	2	5	4	6	6	1	1	4	6	6	4	5	4	5	6	2	1	2	5	5	5	4	21	32	43	44	19	12
1819	2	44	4	2	2	5	1	5	4	4	4	5	2	1	2	3	1	5	4	5	6	5	5	4	4	5	4	1	6	5	6	4	6	4	5	5	4	1	3	4	4	4	4	28	28	38	31	29	14
1820	1	29	2	2	5	6	6	1	6	5	5	5	1	4	2	5	5	2	2	5	5	6	5	1	6	6	5	6	6	6	6	6	6	4	2	6	5	1	2	3	5	5	6	43	27	44	34	28	11
1821	1	21	1	5	6	6	6	3	1	6	5	6	6	1	5	5	6	6	2	6	6	6	5	1	5	6	5	6	1	6	6	6	6	5	6	6	6	4	1	6	6	6	6	47	17	46	46	42	7
1822	1	40	4	1	4	5	4	1	3	5	2	3	1	2	5	2	1	2	5	5	3	4	2	1	5	4	1	2	3	2	3	5	5	1	3	5	5	4	2	6	2	5	4	28	18	26	35	21	5
1823	1	25	2	1	3	5	6	6	3	5	6	4	5	4	4	5	4	6	1	4	4	5	5	2	3	3	3	1	4	3	2	5	1	4	4	3	2	1	5	4	2	2	1	31	24	30	30	26	10
1824	1	48	4	5	3	3	3	5	5	3	2	1	2	2	4	2	1	2	4	5	2	4	1	2	4	5	1	1	4	4	5	2	4	5	3	6	4	2	5	4	6	4	3	20	32	31	30	20	11
1825	1	50	4	6	6	6	4	1	4	4	3	6	1	2	1	6	2	2	4	4	6	6	4	1	6	1	6	6	1	5	6	4	6	1	6	1	6	4	1	5	6	6	6	40	20	35	37	30	3
1826	1	32	3	1	4	3	4	3	1	5	5	4	3	3	4	4	4	4	3	5	5	4	4	3	3	3	4	3	3	5	6	5	6	3	4	3	4	4	4	4	5	3	3	32	21	34	34	30	9
1827	2	32	3	1	4	5	6	2	4	4	5	1	2	3	3	2	1	1	5	5	6	6	5	5	1	5	1	4	6	1	6	6	6	6	1	1	6	2	4	6	6	6	4	33	34	36	25	26	17
1828	2	30	3	3	6	5	5	1	4	5	6	2	2	5	4	5	2	3	5	4	6	5	1	5	5	5	2	2	5	4	5	5	4	5	4	2	5	3	5	4	5	3	3	29	37	39	36	19	15
1829	2	18	0	2	5	5	3	3	2	5	4	3	1	2	4	2	2	3	4	5	2	5	1	2	5	5	1	5	4	5	3	5	2	2	3	5	4	2	2	5	3	6	3	29	20	29	37	20	8
1830	2	25	2	4	4	5	6	2	5	6	3	1	5	5	5	2	1	2	6	5	6	3	3	4	2	5	1	6	5	3	4	4	5	5	2	3	5	2	6	4	4	3	6	24	40	32	31	31	14
1831	2	37	3	4	3	5	3	5	1	4	3	1	1	2	3	2	3	5	2	2	2	3	6	3	4	5	2	1	6	3	5	3	3	4	2	5	4	2	5	4	4	5	2	24	27	31	25	25	13
1832	2	40	4	4	3	4	2	3	4	5	3	2	2	4	5	5	1	3	5	5	5	3	3	5	3	5	2	2	5	5	5	3	3	5	2	5	5	3	5	5	5	5	3	23	37	37	33	22	15
1833	1	27	2	6	5	6	2	2	6	1	2	1	1	6	2	2	1	1	5	1	2	5	1	5	2	5	2	5	5	3	2	2	2	5	1	5	3	1	5	2	2	3	4	19	43	26	17	17	15
1834	1	32	3	4	3	5	5	1	5	5	6	1	5	5	3	6	1	1	5	3	6	4	1	4	4	5	1	4	4	4	1	4	4	4	3	1	4	4	4	5	5	3	6	23	35	35	30	26	12
1835	2	25	2	4	5	3	1	5	4	4	4	5	3	4	4	4	2	5	5	5	5	4	1	2	3	2	1	1	3	6	6	2	3	2	5	5	4	2	5	4	5	5	4	24	29	34	36	24	7
1836	2	30	3	3	2	5	3	3	4	4	3	2	3	3	5	3	2	4	2	2	5	3	1	4	3	5	1	3	5	3	5	2	2	4	5	5	2	3	4	2	4	3	3	18	29	35	26	22	13
1837	1	24	1	6	3	6	4	4	6	2	2	1	1	5	1	2	1	4	6	3	2	5	5	6	2	5	1	4	6	2	6	4	3	3	2	6	6	6	5	1	6	3	5	25	43	35	16	32	15
1838	1	29	2	3	5	5	6	3	5	6	1	6	6	6	5	1	5	2	6	5	6	6	6	5	5	2	3	6	4	5	6	6	6	6	3	5	6	4	3	5	5	5	6	43	38	31	39	39	15
1839	1	25	2	1	4	4	3	5	3	6	4	3	4	2	4	5	3	4	3	5	6	5	4	2	4	3	3	6	3	4	5	6	6	3	3	5	3	6	2	6	4	4	6	30	19	36	36	41	8
1840	1	27	2	3	6	1	1	3	1	6	3	6	1	6	1	6	6	1	1	6	6	4	1	1	6	1	6	6	4	6	1	6	6	4	3	1	1	1	3	6	1	1	6	31	23	20	40	25	9
1841	2	22	1	5	4	6	5	3	4	5	4	4	4	6	4	5	4	4	4	4	2	5	4	6	5	5	4	4	5	5	5	6	4	5	3	6	6	4	4	4	5	5	4	39	39	38	34	31	16
1842	1	33	3	3	2	2	2	2	5	3	4	2	2	4	4	4	1	1	5	2	4	4	1	3	2	3	1	2	3	3	4	2	4	3	2	2	4	2	5	5	5	3	1	19	31	28	23	15	9
1843	1	28	2	4	3	5	3	4	2	3	6	4	3	2	4	5	3	4	3	2	4	4	3	5	4	3	3	3	3	5	4	3	3	3	3	4	3	3	4	4	3	3	3	26	26	34	28	26	11
1844	1	47	4	2	4	4	3	2	1	5	3	3	1	2	5	2	2	2	3	5	5	2	3	2	2	4	1	1	4	2	5	5	2	3	5	5	4	2	4	5	5	5	1	25	21	33	33	14	9
1845	1	41	4	2	6	5	2	2	2	2	2	3	3	5	2	5	2	1	3	6	5	4	5	4	5	3	2	6	6	6	3	5	2	3	5	6	5	3	2	3	5	5	6	28	27	34	35	28	13
1846	1	47	4	2	5	4	3	1	1	6	4	5	2	2	5	6	3	5	1	6	4	3	1	1	4	4	3	6	6	5	1	6	3	1	6	4	1	1	2	5	4	5	6	29	16	31	42	25	8
1847	1	32	3	3	4	5	5	6	2	3	4	2	5	1	4	5	3	6	2	3	6	5	4	1	4	5	3	3	2	3	5	5	6	1	4	5	5	6	3	3	4	6	3	34	15	39	28	39	4
1848	2	37	3	2	4	5	2	3	4	5	5	4	2	2	5	2	2	2	5	5	5	2	4	2	5	5	2	4	5	5	4	4	5	2	5	5	5	2	3	5	4	4	4	25	25	35	39	26	9
1849	2	36	3	1	6	6	4	1	6	6	1	6	4	5	2	1	5	1	6	2	4	2	2	6	5	4	5	4	4	5	4	1	6	2	1	6	6	6	1	6	4	5	5	34	31	30	33	29	12
1850	2	34	3	1	1	5	1	1	3	3	6	1	1	6	5	6	1	1	6	4	4	1	1	6	3	2	1	4	6	6	6	4	4	6	6	2	1	1	6	2	6	2	5	12	40	37	30	18	18
1851	1	32	3	1	6	6	6	1	1	6	6	6	3	4	5	5	5	2	1	5	5	5	4	4	5	5	5	5	2	5	4	4	5	3	5	6	6	5	2	5	5	5	5	42	18	42	42	30	9
1852	2	42	4	2	4	5	1	1	1	5	3	1	1	4	2	4	1	1	2	4	4	2	1	1	4	6	1	1	1	5	5	4	4	1	5	6	2	1	4	4	3	2	1	14	16	36	33	11	3
1853	1	20	0	2	5	3	6	1	5	5	3	2	4	5	2	5	2	2	4	4	2	4	4	5	4	3	4	2	4	3	5	5	4	4	5	5	4	2	5	3	5	3	2	30	34	31	31	21	13
1854	1	20	0	4	3	4	6	3	5	5	2	2	2	4	2	4	2	5	3	5	4	4	5	4	4	3	1	4	4	4	4	4	4	5	3	5	6	5	5	4	4	5	5	30	34	30	30	33	13
1855	2	36	3	5	3	5	4	1	6	5	4	1	3	5	1	4	1	6	1	3	5	2	2	5	5	4	1	5	5	5	5	3	6	6	4	5	5	1	2	4	6	6	5	23	35	38	30	29	16
1856	2	30	3	4	2	3	6	4	6	6	1	1	1	4	6	6	1	6	1	4	6	4	1	6	6	6	1	4	6	1	6	1	6	6	1	6	1	1	6	1	1	1	1	16	39	35	27	24	18
1857	1	38	3	1	4	5	2	1	5	5	3	3	3	4	4	4	1	5	6	5	6	4	1	2	5	4	1	1	1	5	6	6	6	1	6	5	5	3	1	5	6	4	1	26	21	39	39	21	4
1858	1	38	3	3	5	6	5	2	5	6	6	5	2	1	6	4	4	3	4	6	4	6	2	1	5	6	3	5	5	6	6	6	4	1	6	6	6	4	2	6	5	6	6	41	22	43	46	28	7
1859	1	45	4	2	6	6	1	3	1	5	6	5	4	1	6	6	3	6	1	3	6	6	1	1	4	6	2	3	3	6	6	1	6	6	6	6	3	3	6	4	6	1	4	22	21	48	40	30	10
1860	1	21	1	6	5	4	4	2	6	6	6	5	3	6	4	6	3	3	4	6	6	6	1	5	4	1	1	2	4	6	6	6	5	5	5	6	2	2	5	4	2	3	5	30	41	37	40	23	14
1861	2	36	3	3	4	4	5	3	1	5	4	4	3	2	3	2	4	3	2	4	3	5	3	4	3	4	4	1	4	3	3	5	5	4	5	5	5	5	4	4	3	4	6	36	24	28	31	29	12
1862	1	28	2	1	6	5	3	2	1	6	1	6	3	2	5	1	3	3	1	3	1	3	3	1	3	4	3	3	1	4	1	6	4	1	4	4	5	3	2	6	1	6	3	35	10	18	37	24	3
1863	1	26	2	5	5	5	6	4	4	4	5	4	4	2	3	3	3	5	3	5	5	3	3	5	4	5	2	5	3	4	5	5	6	4	5	5	5	4	4	5	4	5	6	33	30	37	35	37	12
1864	1	27	2	3	5	5	6	3	3	4	4	4	3	4	5	5	5	4	4	5	4	6	3	4	5	3	4	6	5	5	6	5	4	6	3	4	4	4	3	4	6	6	6	40	32	37	36	33	15
1865	1	39	3	2	5	3	4	3	3	5	4	3	3	5	4	4	3	3	3	5	4	4	4	4	5	2	3	5	5	5	4	5	4	4	4	3	5	3	5	5	4	4	5	31	31	28	38	30	13
1866	1	55	4	5	5	4	4	3	4	3	3	3	3	3	2	4	3	4	4	3	4	3	3	3	4	4	4	3	4	4	4	3	3	4	4	5	3	2	4	3	4	3	3	26	31	32	28	24	11
1867	2	26	2	4	3	5	1	2	6	4	5	1	1	6	5	2	6	5	6	3	6	6	1	1	5	6	4	6	6	6	6	6	5	1	6	4	3	3	6	1	6	2	6	29	36	40	33	29	8
1868	1	38	3	1	5	4	1	2	4	6	3	3	1	4	4	4	3	6	3	5	4	4	2	3	4	4	3	4	2	5	4	5	4	3	4	4	4	4	4	5	4	2	5	25	24	31	38	28	8
1869	1	33	3	1	2	6	5	2	2	6	6	6	4	1	6	6	4	3	2	6	6	6	4	1	6	6	5	4	1	5	1	6	6	1	5	6	6	4	2	6	6	6	6	44	11	43	42	33	3
1870	1	52	4	2	5	5	2	2	2	5	4	2	2	2	5	4	2	2	3	5	4	2	4	2	4	5	2	3	3	4	4	3	4	2	4	4	4	2	4	5	3	3	4	20	20	33	37	23	7
1871	1	43	4	1	6	6	1	1	6	6	4	4	6	3	6	6	1	1	6	6	6	4	4	3	4	6	4	6	5	5	6	4	6	1	5	6	2	3	2	6	6	4	5	24	27	46	44	32	9
1872	1	26	2	6	1	4	4	6	1	1	5	1	3	4	1	3	1	6	1	6	6	4	3	1	6	3	5	5	3	1	4	6	2	2	6	6	6	5	1	5	4	5	6	32	19	35	27	36	6
1873	1	38	3	4	5	6	5	3	2	6	6	5	5	1	5	6	5	5	6	5	6	5	6	4	3	6	6	4	5	5	6	5	6	4	5	6	6	4	6	5	6	5	4	42	32	48	39	37	13
1874	1	28	2	6	3	4	4	2	5	4	4	1	5	5	2	4	2	4	3	4	6	5	4	6	3	4	1	4	4	6	4	6	6	4	2	4	4	5	3	4	4	4	4	27	36	34	28	34	14
1875	1	45	4	1	6	6	5	1	1	4	6	4	4	6	1	6	5	4	2	6	6	6	6	6	1	6	5	5	2	6	6	6	3	2	3	6	6	5	2	6	6	2	5	39	22	48	33	33	10
1876	2	31	3	2	4	5	4	2	1	4	5	3	5	5	2	5	1	1	3	2	6	2	3	1	2	4	1	4	2	3	5	4	5	3	2	6	5	3	2	1	5	5	5	25	19	41	20	28	6
1877	1	42	4	1	6	6	3	3	4	6	3	4	3	1	4	6	4	3	1	6	6	4	4	2	1	6	3	1	1	1	6	3	6	4	6	6	6	5	2	6	5	6	5	33	16	44	36	30	7
1878	1	46	4	2	4	4	4	5	2	5	5	3	5	2	5	4	4	3	3	4	6	6	4	2	4	4	3	2	2	4	4	6	6	4	3	3	4	5	3	3	4	4	2	34	20	34	32	32	8
1879	1	49	4	4	4	5	5	3	3	5	3	3	3	3	3	4	3	4	3	4	4	4	4	3	4	5	3	3	3	4	5	4	5	3	3	5	4	4	2	4	5	5	3	31	24	36	31	29	9
1880	1	35	3	4	6	2	6	2	1	5	6	3	3	1	6	4	4	3	1	6	6	6	6	4	6	5	5	6	1	6	6	6	6	5	5	3	6	5	4	6	6	6	6	42	21	38	46	37	10
1881	1	19	0	3	4	4	3	2	1	6	6	4	2	4	5	4	2	2	2	5	5	5	2	4	5	2	2	5	2	4	4	3	5	2	3	4	4	3	3	4	4	4	5	27	21	33	36	26	8
1882	1	40	4	5	6	6	4	4	1	5	5	5	3	2	4	4	5	1	3	5	6	2	5	1	6	6	5	4	1	5	5	5	5	3	6	5	5	3	3	4	5	5	5	36	19	42	41	30	5
1883	1	40	4	2	4	5	2	4	5	3	5	3	2	4	5	5	3	3	4	2	6	3	1	4	5	2	2	1	4	5	6	6	4	5	6	5	2	2	6	1	5	3	2	24	34	39	31	19	13
1884	2	30	3	2	5	5	6	2	4	5	4	1	2	4	6	4	1	1	3	6	5	4	1	2	6	2	1	5	3	6	6	4	5	4	5	5	6	2	5	5	5	2	5	25	27	36	44	23	9
1885	1	37	3	1	2	2	1	6	1	6	6	2	4	1	5	6	1	5	1	6	3	3	3	4	5	1	1	5	1	4	2	1	2	6	2	1	6	2	1	6	6	6	6	21	16	27	36	33	11
1886	2	51	4	3	5	5	4	3	4	4	3	2	4	2	3	4	1	3	3	5	6	4	4	4	3	4	1	1	4	3	6	6	6	6	6	6	5	5	3	4	6	4	1	27	29	40	33	27	14
1887	1	25	2	5	5	3	4	6	1	6	5	4	6	4	4	3	4	6	3	6	3	6	6	1	3	5	4	6	1	4	3	6	6	1	6	4	6	6	1	6	6	6	6	40	17	32	40	48	3
1888	1	30	3	2	2	3	3	2	1	6	6	1	1	1	6	2	1	1	6	5	6	6	1	4	1	4	1	4	2	5	5	5	5	4	6	5	1	2	2	1	5	5	5	23	22	36	32	21	10
1889	2	23	1	4	3	5	4	5	4	3	4	2	5	4	5	4	2	5	5	2	4	6	3	6	3	5	1	3	2	2	5	3	6	6	4	6	6	2	4	2	6	3	3	27	35	39	24	32	14
1890	2	20	0	3	5	4	5	4	5	6	4	6	5	4	5	4	3	2	5	4	5	2	2	2	3	2	6	6	3	5	4	5	5	2	5	2	5	5	3	5	4	5	6	37	27	29	38	35	7
1891	1	23	1	1	3	3	3	3	4	3	2	1	3	2	1	2	4	3	4	2	3	3	3	1	4	4	3	3	3	6	3	6	3	3	2	4	3	3	4	5	3	4	1	27	22	24	26	22	7
1892	1	34	3	1	5	5	6	6	1	6	1	4	6	6	6	1	4	6	1	6	6	6	6	1	6	3	6	6	1	6	3	6	6	6	6	6	6	6	1	6	1	6	6	44	18	26	47	48	8
1893	2	35	3	5	3	4	5	4	4	4	5	1	2	3	3	6	1	4	5	3	6	4	1	5	5	4	2	1	5	2	5	2	4	5	4	4	4	2	5	4	5	5	3	24	37	39	28	21	15
1894	1	27	2	3	3	4	4	5	4	3	2	5	3	4	3	3	3	4	4	5	2	4	3	3	1	3	3	1	3	1	4	4	4	5	3	4	4	4	4	4	4	4	6	31	30	26	23	30	11
1895	1	35	3	3	4	3	1	1	6	2	4	3	3	4	2	5	3	1	6	3	5	6	2	4	3	5	3	4	4	3	5	6	5	4	5	5	3	4	3	3	6	4	4	29	34	38	25	24	12
1896	1	34	3	5	3	4	5	1	1	2	4	5	2	5	4	4	2	5	4	5	5	3	1	4	4	3	3	5	5	3	1	2	4	2	3	5	4	1	3	5	5	5	5	29	29	31	29	24	11
1897	1	25	2	4	5	4	4	2	3	4	3	4	4	4	4	3	4	3	4	4	3	4	4	4	4	4	4	3	4	5	5	4	4	4	3	4	4	4	3	4	4	4	3	32	30	30	33	27	12
1898	1	28	2	1	2	2	6	1	6	6	6	6	5	1	6	1	6	1	6	5	6	6	6	4	4	3	6	6	3	4	4	6	5	1	6	1	6	1	1	6	4	6	6	48	23	27	39	31	8
1899	2	34	3	2	3	1	1	5	1	2	2	2	2	1	3	1	1	4	3	3	6	1	3	1	2	1	1	2	1	3	1	2	3	1	6	5	5	1	1	1	4	1	1	14	11	21	23	21	3
1900	1	28	2	5	4	2	6	1	4	6	6	3	1	6	6	4	1	1	6	6	5	6	1	5	5	1	1	6	6	6	1	6	4	6	6	6	6	1	6	4	6	6	6	35	44	31	43	21	17
1901	1	39	3	4	2	4	4	3	2	3	3	1	3	4	2	4	1	3	4	3	3	2	4	2	4	4	1	2	4	1	4	4	4	5	2	4	2	4	4	1	4	6	4	21	29	30	18	27	11
1902	2	17	0	2	4	4	4	4	4	4	4	3	1	1	4	2	4	1	4	4	4	2	1	1	4	1	2	4	2	5	4	6	1	1	4	4	4	1	6	5	2	5	5	30	21	25	34	18	4
1903	1	28	2	2	5	5	5	1	5	5	5	5	1	4	3	3	4	1	5	4	4	4	4	4	3	3	4	5	5	3	3	2	5	3	4	4	3	1	3	3	4	4	6	31	31	31	30	24	12
1904	2	40	4	2	4	4	4	2	3	5	5	4	2	3	5	4	2	6	2	2	6	3	3	3	3	2	2	2	3	4	5	4	4	4	5	4	4	1	4	5	4	5	2	28	24	34	33	22	10
1905	1	22	1	2	5	4	6	1	5	5	4	6	5	6	1	4	6	1	4	4	4	6	4	1	3	3	4	6	4	3	4	6	3	6	3	3	6	4	6	3	4	6	6	46	34	30	27	30	11
1906	1	33	3	5	3	4	4	3	4	4	4	3	4	4	4	4	3	4	3	4	4	4	4	4	4	4	3	4	4	4	4	4	4	4	4	4	4	3	4	4	4	4	4	29	32	32	31	30	12
1907	2	47	4	4	4	4	4	3	4	4	4	3	3	3	4	4	4	3	1	4	4	2	4	4	4	4	4	4	3	5	5	6	5	4	4	6	4	3	4	4	6	5	5	32	27	37	33	30	11
1908	2	27	2	2	5	5	3	3	3	4	3	3	1	2	5	4	2	3	3	4	5	2	2	4	4	5	2	2	5	4	3	5	4	4	4	4	3	2	5	3	4	3	4	23	28	33	33	21	13
1909	2	28	2	1	3	3	2	5	3	2	1	2	1	6	4	1	2	5	6	2	2	5	5	5	3	3	1	6	6	2	4	6	5	6	2	4	3	2	3	4	4	2	1	23	36	22	22	30	17
1910	1	54	4	3	3	5	3	2	3	5	6	1	1	1	4	5	1	6	2	2	5	3	2	1	4	5	1	4	4	4	3	3	4	4	5	5	2	2	2	5	4	4	4	18	20	38	32	25	9
1911	2	31	3	2	5	5	6	3	4	5	3	3	1	5	6	4	3	4	3	4	5	5	3	2	5	4	3	3	2	4	6	5	4	4	5	2	6	3	2	6	6	6	4	37	24	35	40	25	8
1912	2	26	2	6	4	6	5	1	1	4	2	1	6	6	1	3	1	3	6	6	4	6	6	3	6	1	1	6	6	6	4	6	6	4	5	1	6	4	3	5	4	5	6	31	35	25	37	38	13
1913	1	36	3	2	3	3	6	1	3	5	5	3	3	5	6	6	4	1	4	6	6	3	5	4	6	6	4	4	4	6	4	4	6	6	3	4	6	3	3	6	4	6	6	36	31	38	41	29	14
1914	1	23	1	2	4	5	5	2	5	6	4	3	3	3	6	2	6	2	2	4	5	6	4	3	4	6	4	5	2	3	4	6	4	3	3	5	6	3	5	5	5	5	5	41	25	36	35	28	8
1915	1	25	2	5	4	2	4	2	2	3	2	5	3	4	3	3	2	3	4	2	5	6	3	4	4	1	4	6	5	5	2	5	6	2	5	1	5	4	4	4	3	5	6	36	30	19	30	33	11
1916	1	33	3	5	6	5	6	2	2	5	6	6	5	5	6	6	5	5	3	6	6	6	5	2	4	6	6	6	2	5	5	2	6	2	5	6	6	6	2	2	5	5	6	42	23	45	39	41	6
1917	1	52	4	6	6	4	4	3	1	4	6	3	4	3	4	3	3	3	1	4	6	5	4	4	4	4	3	3	2	2	4	4	5	3	4	4	5	3	2	5	5	3	3	30	22	36	33	28	9
1918	2	48	4	2	4	4	6	2	1	5	5	1	1	6	5	4	1	2	2	2	6	4	1	6	2	3	1	1	4	5	5	4	4	4	5	2	1	1	3	4	6	4	1	22	28	35	32	13	14
1919	2	28	2	3	4	2	3	2	4	2	3	5	1	4	3	2	2	1	6	6	4	2	1	6	4	3	1	4	6	2	2	2	3	6	1	3	6	1	6	2	3	1	6	22	41	22	24	19	18
1920	2	30	3	5	3	3	3	3	3	3	6	3	1	3	2	6	2	5	2	2	2	5	3	5	3	4	1	1	6	1	5	3	3	6	1	3	3	3	6	5	6	5	3	25	36	35	20	22	17
1921	1	31	3	4	4	4	4	5	2	3	4	5	5	4	3	4	5	5	2	5	5	4	4	4	5	4	5	5	3	5	4	4	4	4	5	5	3	4	3	5	5	5	6	35	26	35	35	38	11
1922	2	29	2	4	3	6	4	3	2	6	5	2	3	5	6	2	2	4	3	6	6	4	3	2	5	5	2	6	5	6	5	4	5	4	6	6	6	3	4	6	5	4	6	28	29	40	44	33	11
1923	2	22	1	4	4	5	3	4	4	4	4	2	2	5	3	4	2	4	4	3	6	4	2	5	4	4	2	2	4	5	5	4	4	4	4	4	3	2	3	4	5	5	2	25	33	37	31	22	13
1924	2	36	3	2	6	6	5	2	3	6	5	1	1	3	6	4	2	2	5	6	6	2	1	3	6	5	1	2	3	5	3	4	5	2	4	5	3	4	5	5	4	5	2	23	26	38	44	19	8
1925	1	31	3	5	4	3	2	2	2	2	4	2	1	5	3	5	2	4	5	4	2	5	2	2	6	2	2	2	6	5	2	5	5	4	2	4	4	2	5	3	5	4	5	26	34	27	29	23	12
1926	2	32	3	4	4	2	1	1	5	3	5	4	1	1	2	6	1	1	5	5	6	5	5	2	1	2	1	1	4	5	4	4	1	4	6	2	4	1	4	2	3	5	6	25	29	30	28	17	10
1927	1	33	3	2	4	3	4	4	4	3	5	2	1	2	3	5	4	3	3	5	6	3	3	4	3	3	1	2	4	3	5	4	5	4	4	5	4	3	4	4	5	4	5	26	27	37	29	26	12
1928	1	37	3	4	5	5	5	4	1	5	4	4	3	1	5	4	3	4	1	6	6	3	6	1	5	3	3	4	3	5	5	3	6	3	6	6	5	4	2	5	6	5	5	31	16	39	42	36	7
1929	1	24	1	4	5	2	5	1	6	6	6	3	1	5	6	4	1	2	6	6	6	2	1	3	3	2	1	5	6	6	6	3	4	2	3	2	4	1	5	4	4	6	6	25	37	32	39	21	11
1930	2	27	2	1	1	3	3	1	4	6	5	1	6	6	5	4	1	1	6	1	4	4	1	5	1	2	1	5	6	4	4	2	1	5	2	2	6	1	6	6	3	4	6	22	39	27	26	22	16
1931	2	29	2	4	5	3	3	5	6	4	4	3	3	5	4	3	3	5	4	3	6	6	3	5	3	3	3	3	4	3	4	5	5	4	5	3	4	4	4	4	5	4	5	31	36	31	31	33	13
1932	2	23	1	2	5	4	5	3	1	5	5	4	1	1	3	4	4	3	2	5	6	3	3	2	5	4	4	3	2	4	5	6	5	2	5	5	4	2	3	5	4	5	3	35	15	37	37	23	6
1933	1	57	4	2	2	4	2	5	5	5	6	2	4	4	3	4	3	4	3	4	4	6	3	2	4	6	2	3	1	5	6	6	6	4	4	6	4	6	1	6	6	6	4	31	22	42	33	35	7
1934	1	31	3	1	4	6	4	5	6	2	4	3	4	1	1	6	3	3	3	3	4	6	4	4	3	6	3	4	4	6	6	6	6	3	2	6	6	5	1	4	6	6	5	37	23	44	25	36	11
1935	1	57	4	4	3	4	2	2	2	5	4	2	2	2	4	5	2	3	4	4	5	4	2	5	3	3	2	5	3	5	5	3	3	3	4	3	4	2	4	4	4	4	3	23	27	33	32	22	11
1936	1	42	4	5	4	4	5	4	3	6	6	4	5	1	5	6	3	5	5	6	6	4	5	2	6	6	5	6	1	6	5	5	5	2	5	6	6	6	2	5	6	5	6	37	21	45	43	42	5
1937	2	27	2	2	6	5	6	2	2	6	6	4	3	2	5	5	2	2	4	6	6	5	5	4	6	3	2	3	4	6	6	5	6	4	5	5	5	5	2	6	6	3	4	32	24	42	46	30	12
1938	1	47	4	5	6	4	3	2	2	5	4	4	5	3	5	4	3	4	2	6	6	5	2	1	2	5	3	6	1	6	3	6	5	1	5	6	5	4	2	6	4	5	6	34	17	36	41	34	3
1939	1	21	1	1	4	1	5	6	4	5	6	5	5	5	4	6	4	6	4	6	6	5	4	6	4	1	4	5	6	4	5	5	4	4	3	1	5	3	4	4	5	6	6	39	34	31	34	39	16
1940	1	30	3	1	6	3	6	1	6	1	1	1	1	6	6	1	6	1	6	6	1	6	1	6	1	6	6	6	6	6	6	6	1	6	6	6	6	6	6	1	6	6	6	43	43	30	33	23	18
1941	2	25	2	4	6	4	3	6	3	4	5	6	4	6	1	4	2	4	5	1	1	6	1	4	3	2	4	5	6	4	6	6	5	1	4	4	2	2	3	4	3	6	6	35	32	29	27	33	11
1942	1	48	4	4	4	3	3	2	3	4	2	5	5	3	5	3	5	2	4	5	2	5	4	3	4	5	4	4	1	5	4	5	3	2	4	4	4	3	2	5	3	4	4	35	22	26	36	27	6
1943	1	47	4	6	5	1	2	2	5	5	2	3	2	5	5	5	2	2	5	5	5	3	1	6	2	1	2	2	6	5	6	5	1	5	1	1	6	2	5	5	5	3	2	26	43	26	33	14	17
1944	1	47	4	1	6	5	6	6	5	6	6	6	6	6	1	6	6	6	6	6	6	6	5	5	5	3	2	4	1	5	6	5	4	4	3	4	6	6	4	4	5	5	6	42	32	41	36	43	10
1945	1	28	2	1	5	1	1	6	2	1	6	1	1	3	2	6	1	1	1	3	6	6	5	1	1	1	1	1	1	1	1	1	6	6	6	6	1	1	1	5	1	4	1	16	16	28	24	22	8
1946	1	20	0	3	5	5	5	2	3	5	3	3	3	3	4	4	3	2	2	5	4	5	4	2	3	4	1	3	4	4	4	4	5	4	3	5	5	4	2	4	3	4	5	30	23	32	33	28	10
1947	2	32	3	5	5	4	2	4	2	2	3	4	1	1	3	3	3	4	2	4	5	3	2	2	5	2	3	4	2	5	3	4	4	3	5	5	3	3	3	4	4	4	4	26	20	29	33	26	7
1948	2	31	3	3	4	6	5	3	4	4	5	1	1	5	3	3	1	2	6	6	5	6	5	6	3	6	3	1	6	5	4	4	5	5	5	6	6	5	4	3	6	6	4	32	39	41	33	26	17
1949	2	23	1	4	3	5	1	1	6	5	4	1	1	6	4	5	1	1	6	4	1	5	1	4	3	4	1	4	4	4	5	4	6	3	4	5	3	1	4	2	4	4	4	20	37	33	29	19	11
1950	2	26	2	4	4	4	3	3	4	4	5	3	1	2	4	3	3	5	3	4	4	3	1	6	3	6	1	3	4	4	4	3	3	6	2	5	4	3	4	4	4	6	5	26	33	35	29	24	16
1951	2	40	4	2	5	5	3	2	2	4	6	2	2	3	2	5	2	3	4	3	6	3	2	4	4	5	1	2	2	4	5	3	5	2	5	5	3	1	5	2	5	4	1	21	24	42	29	18	8
1952	2	32	3	5	4	5	2	2	6	3	2	1	1	6	6	4	1	1	4	1	6	6	1	5	4	5	1	3	6	4	6	1	5	6	3	5	1	1	5	4	6	4	2	17	43	39	29	16	17
1953	1	25	2	4	4	3	5	1	3	5	4	2	4	5	6	3	3	1	5	5	4	5	3	5	4	5	3	5	5	4	5	6	5	5	4	5	5	3	4	5	3	5	6	34	36	32	37	28	15
1954	1	57	4	2	4	2	4	3	6	5	4	3	1	4	6	2	3	4	3	4	6	5	1	4	5	2	1	3	6	6	5	4	3	4	5	1	3	4	4	6	6	3	3	26	33	28	41	22	14
1955	2	24	1	2	3	4	1	2	4	1	5	1	1	4	1	3	1	5	2	1	4	6	1	3	2	3	2	2	2	2	2	3	2	4	2	4	4	3	4	3	4	3	4	21	25	29	15	20	9
1956	2	32	3	3	3	4	4	4	4	4	4	2	2	5	5	4	3	4	3	5	5	3	2	4	4	4	2	2	5	4	4	4	4	3	4	4	3	2	5	2	4	5	2	26	32	33	31	22	12
1957	2	25	2	4	4	4	5	2	3	5	2	3	2	3	3	3	2	1	3	6	5	2	3	4	5	3	3	3	3	5	4	5	5	4	5	4	6	4	4	4	4	5	4	31	28	29	37	24	11
1958	1	36	3	2	4	2	4	1	2	4	4	6	4	6	6	2	6	1	6	6	6	6	2	6	5	2	2	2	3	5	6	6	5	5	5	5	6	4	6	6	6	6	6	42	36	33	41	25	14
1959	1	41	4	4	6	4	6	6	6	3	3	2	6	6	1	6	3	6	4	4	6	4	6	6	1	6	1	6	6	4	4	4	6	6	1	5	5	6	6	4	6	6	6	31	44	40	24	48	18
1960	1	28	2	2	2	2	1	5	1	2	5	2	2	2	2	5	2	5	1	2	5	1	3	2	2	2	1	1	3	3	3	4	2	1	6	3	2	3	4	3	4	6	6	19	16	29	22	27	6
1961	2	27	2	6	6	5	6	6	1	5	4	6	6	6	6	6	5	2	1	6	6	6	5	6	6	6	6	5	6	6	6	6	5	5	6	6	6	2	5	6	6	6	5	47	36	45	47	36	17
1962	2	30	3	3	4	5	2	3	5	5	5	2	2	6	3	4	6	3	4	5	2	5	2	5	4	4	4	1	5	3	5	4	5	4	5	5	3	4	4	4	5	4	3	30	36	35	33	23	14
1963	1	32	3	2	5	4	6	3	3	5	5	4	6	3	6	3	5	5	4	2	5	6	4	1	3	5	4	6	1	3	4	5	6	2	3	3	6	6	1	6	6	6	6	42	17	35	33	42	4
1964	1	26	2	4	3	4	2	4	5	4	2	2	2	6	3	2	2	3	4	3	2	4	3	5	3	4	2	6	5	3	3	5	4	4	2	4	4	3	4	3	3	4	6	25	37	24	24	31	14
1965	2	34	3	4	4	3	2	6	4	5	1	1	1	2	3	2	1	1	5	4	4	2	1	4	5	2	1	2	4	3	4	4	1	4	1	2	4	1	5	3	4	3	2	18	32	22	28	15	12
1966	1	27	2	2	2	6	4	2	6	2	2	3	3	4	3	2	3	2	5	3	4	3	3	5	3	5	1	3	5	1	5	2	5	5	1	4	3	3	6	3	5	5	4	24	38	33	18	25	15
1967	2	27	2	5	4	5	6	3	3	3	4	2	3	6	4	3	3	2	6	5	5	2	2	5	5	5	2	4	6	5	6	5	4	4	4	5	6	2	4	5	4	5	5	31	39	37	35	25	15
1968	1	50	4	1	4	2	1	1	5	5	4	2	2	4	5	5	1	1	5	1	5	5	2	2	5	1	1	4	4	5	5	4	5	4	3	5	4	1	5	5	6	5	4	23	30	33	33	20	10
1969	1	22	1	3	5	5	3	4	2	4	5	3	4	3	4	5	4	4	4	3	5	4	4	3	4	5	3	4	3	6	6	5	6	2	6	6	3	4	3	3	5	4	4	29	23	42	35	34	8
1970	1	38	3	1	5	2	5	2	1	5	4	5	2	2	5	1	4	5	1	5	2	5	5	1	5	2	4	6	2	5	5	5	5	3	6	2	5	2	5	6	5	4	6	37	16	23	42	33	6
1971	2	43	4	6	6	1	1	1	1	6	1	6	1	1	1	1	1	1	1	6	1	6	6	1	6	1	1	6	1	6	6	6	6	6	6	1	6	1	1	6	1	6	6	33	18	13	43	28	8
1972	2	33	3	2	1	3	3	4	4	5	4	3	2	4	3	3	3	4	4	5	4	3	2	3	5	2	4	4	3	4	4	3	4	2	2	3	4	2	4	5	5	4	4	27	26	28	30	26	8
1973	2	24	1	3	6	5	1	3	6	4	1	4	5	4	1	3	5	6	5	4	3	6	3	6	4	5	5	4	6	5	5	2	5	1	6	6	1	6	3	3	4	6	4	30	34	32	33	36	13
1974	2	52	4	3	3	4	2	5	5	3	4	3	4	4	3	4	4	4	4	4	4	5	5	4	3	4	3	4	3	3	4	6	5	4	4	4	4	5	4	4	4	6	4	33	31	32	27	36	11
1975	1	31	3	4	5	2	5	3	4	5	4	5	2	2	4	5	4	3	3	4	5	5	2	2	5	3	4	4	4	4	5	5	6	1	6	5	4	3	3	5	4	5	6	37	23	33	38	29	7
1976	2	47	4	1	3	2	2	1	4	5	6	4	1	2	4	5	2	4	4	5	5	3	1	1	2	1	1	1	2	3	3	4	4	1	4	4	3	1	4	6	4	4	3	23	19	30	32	16	4
1977	1	53	4	1	5	6	2	2	4	5	5	1	1	4	5	5	1	2	4	4	5	5	3	2	4	4	2	3	5	6	5	5	5	5	2	6	5	1	6	6	5	6	2	27	31	41	37	19	12
1978	1	30	3	1	1	1	2	4	3	3	4	4	5	3	3	3	4	4	3	4	3	4	4	5	4	4	3	3	3	3	3	3	4	2	3	4	4	5	3	4	4	3	3	27	23	26	25	32	10
1979	1	30	3	1	6	5	5	6	2	4	6	6	2	4	6	6	4	3	2	4	6	6	3	5	4	6	5	6	2	6	6	6	6	4	6	4	6	3	4	4	6	6	6	44	24	45	40	35	11
1980	1	40	4	6	6	4	4	6	2	6	4	5	5	4	3	5	4	5	1	5	6	5	5	2	6	5	5	5	4	6	3	5	5	5	6	5	5	5	2	5	3	6	5	39	26	35	43	41	11
1981	1	44	4	6	6	5	5	1	3	3	1	1	1	6	6	1	1	1	6	6	1	6	1	1	3	6	1	5	5	6	3	6	5	6	1	6	6	1	6	6	6	5	6	31	39	29	37	21	12
1982	2	38	3	1	6	5	4	5	1	5	2	5	4	2	5	4	5	6	1	6	6	2	5	1	5	2	5	6	5	5	2	4	6	1	6	6	5	4	3	6	4	5	6	35	15	31	44	42	7
1983	2	28	2	3	5	4	4	3	4	4	4	4	2	3	3	4	4	3	4	4	4	5	2	3	4	4	4	3	4	4	4	4	4	3	4	4	4	3	4	4	4	5	3	34	28	32	32	23	10
1984	1	30	3	4	5	4	2	2	2	4	5	2	2	4	5	2	1	2	2	5	2	5	5	2	5	4	2	5	1	5	5	5	4	1	6	2	5	5	3	5	4	5	5	27	19	28	40	30	4
1985	2	21	1	2	2	5	4	4	4	5	4	4	2	4	2	5	5	3	4	3	5	4	2	4	3	4	3	4	5	4	5	6	6	3	4	5	4	4	5	5	5	5	5	35	31	38	28	30	12
1986	1	21	1	1	5	4	6	6	2	4	6	4	5	5	3	4	5	5	2	4	6	6	5	2	2	6	3	5	2	6	5	6	6	4	5	6	5	6	3	4	5	6	3	41	21	42	33	41	8
1987	2	44	4	1	6	4	1	3	4	3	3	5	3	3	3	4	3	2	2	6	3	4	3	1	6	2	6	6	4	5	1	4	6	3	6	3	3	1	3	6	3	4	6	30	21	23	41	30	8
1988	2	45	4	2	5	3	4	4	2	5	4	3	4	2	4	5	2	2	4	6	5	5	4	3	5	4	3	3	4	5	4	4	5	2	5	3	4	4	4	4	4	5	3	30	23	32	39	29	9
1989	1	47	4	5	6	6	4	4	1	5	6	6	3	3	3	6	4	3	4	4	6	5	4	3	4	4	4	3	4	4	4	4	1	3	4	6	3	4	3	4	6	6	3	36	26	44	34	25	10
1990	1	48	4	1	5	6	5	2	5	5	4	3	5	4	6	4	2	3	1	5	4	5	4	1	5	4	2	3	3	3	5	5	4	2	5	5	4	4	2	5	4	4	3	30	19	36	39	28	6
1991	1	47	4	3	6	3	4	2	1	6	6	3	3	4	6	2	2	2	2	6	4	4	4	1	2	5	2	3	2	6	6	3	6	4	5	2	5	2	2	6	6	6	3	29	19	34	43	25	7
1992	1	36	3	2	5	5	4	1	2	5	4	3	2	2	4	4	2	2	2	2	5	4	3	2	5	5	2	5	2	5	5	5	4	2	6	6	6	2	3	5	4	5	6	31	17	38	37	25	6
1993	1	35	3	6	4	3	5	1	4	5	3	2	1	5	5	3	2	2	4	5	4	4	3	4	5	3	2	4	5	5	3	3	5	5	5	4	5	1	4	4	3	3	4	26	37	26	38	21	14
1994	1	41	4	2	4	3	1	6	5	4	4	2	3	3	3	2	2	4	5	4	6	6	3	4	5	4	2	5	6	1	6	6	5	3	2	4	4	6	2	5	6	6	6	29	30	35	28	38	13
1995	1	23	1	5	6	5	6	2	6	5	4	4	2	4	3	2	2	4	4	4	6	6	3	2	3	6	3	3	5	5	3	4	5	3	3	6	3	3	5	5	4	5	5	33	34	36	34	27	10
1996	2	36	3	1	6	6	4	2	2	6	6	2	3	4	5	2	3	2	5	4	6	2	4	2	5	5	2	4	5	6	5	5	6	3	6	5	5	2	5	6	4	5	5	28	27	39	44	28	10
1997	2	46	4	3	6	2	3	2	4	4	1	2	3	4	6	4	4	3	6	4	2	4	3	4	5	4	3	3	4	6	4	4	4	4	4	4	4	4	5	4	6	4	4	28	34	27	39	26	12
1998	2	31	3	2	5	5	5	4	3	3	6	3	3	4	4	4	4	3	3	4	4	5	4	4	5	4	4	3	3	5	5	5	4	4	4	5	4	4	4	4	5	3	4	33	27	38	34	29	11
1999	2	46	4	4	4	3	2	6	4	4	5	2	3	2	4	5	1	2	4	4	5	4	4	3	4	4	2	4	4	4	6	1	4	3	4	4	5	5	3	4	5	5	5	22	27	37	32	33	10
[truncated: 8,739 more rows]
[truncated: 4 more columns]
