# Supplementary material for: The development and psychometric evaluation of the Chinese Big Five Personality Inventory-15
Source: PLoS One. 2019 Aug 27;14(8):e0221621. doi: 10.1371/journal.pone.0221621 (PMC6771307; doi:10.1371/journal.pone.0221621)
Supplement: S2 Table — (XLS) [file pone.0221621.s002.xls]

## Sheet: shenqi
number	gender	age	nationality	other nationalities	TriPM1	TriPM2	TriPM3	TriPM4	TriPM5	TriPM6	IPIP1	IPIP2	IPIP3	IPIP4	IPIP5	IPIP6	IPIP7	IPIP8	IPIP9	IPIP10	IPIP11	IPIP12	IPIP13	IPIP14	IPIP15	IPIP16	IPIP17	IPIP18	IPIP19	IPIP20	BFI1	BFI2	BFI3	BFI4	BFI5	BFI6	BFI7	BFI8	BFI9	BFI10	BIS1	BIS2	BIS3	BIS4	BIS5	BIS6	BIS7	BIS8	PHQ1
1	2	25	1	#NULL!	1	1	1	1	1	3	2	2	3	4	4	1	3	4	3	4	2	3	4	5	4	2	2	2	1	4	3	4	2	4	3	2	3	4	4	4	3	2	3	3	3	2	3	3	2
2	2	24	1	#NULL!	1	1	1	2	1	3	2	4	4	3	4	2	3	4	2	4	3	4	4	2	3	2	4	3	2	4	3	4	2	3	4	4	4	4	4	4	2	2	2	2	3	2	2	3	2
3	1	24	1	#NULL!	2	1	1	5	2	3	3	3	4	4	4	4	4	4	2	4	4	3	5	3	4	3	4	4	3	4	3	4	3	3	4	3	3	4	4	5	1	2	2	2	2	2	1	3	2
4	1	24	1	#NULL!	2	1	4	1	1	4	2	5	3	4	4	4	4	2	4	2	4	4	5	3	2	4	4	4	4	4	4	4	3	4	4	5	5	5	2	4	2	1	1	3	3	2	2	1	2
5	2	22	1	#NULL!	1	1	1	5	1	3	2	3	3	4	3	4	4	4	3	4	3	3	3	3	4	2	4	4	2	4	4	4	3	2	4	4	4	3	4	4	2	2	2	2	2	2	2	2	2
6	2	23	1	#NULL!	1	1	1	1	1	3	3	4	4	2	3	3	4	3	4	4	4	4	4	3	3	3	4	4	3	4	3	3	4	3	5	3	4	4	3	3	2	1	2	2	3	2	1	2	1
7	2	23	1	#NULL!	1	1	1	3	2	4	2	4	2	3	4	3	4	2	4	3	2	3	3	2	3	4	3	4	3	4	3	2	3	3	3	5	2	3	2	4	3	2	2	3	3	2	2	2	3
8	2	23	1	#NULL!	1	1	1	5	1	3	3	4	5	4	999	4	3	4	1	4	4	2	3	999	2	4	4	4	4	4	3	3	4	3	3	5	5	4	3	3	2	2	2	2	2	2	2	2	2
9	2	26	1	#NULL!	1	1	1	1	1	2	4	4	4	4	4	4	4	2	4	4	4	4	4	2	4	2	4	4	3	4	4	4	4	2	4	4	4	4	3	4	2	2	2	2	2	2	2	2	2
10	2	24	1	#NULL!	1	1	1	2	1	4	3	4	5	2	4	3	4	5	3	4	5	4	5	2	4	3	4	3	3	4	3	4	3	2	4	5	5	5	3	4	2	2	2	1	2	1	1	2	3
11	2	24	1	#NULL!	1	1	1	2	1	3	4	4	3	4	4	5	999	4	4	3	4	4	2	4	3	4	5	3	3	5	3	4	2	4	4	1	5	4	2	5	2	2	2	2	2	3	2	3	2
12	2	23	1	#NULL!	1	1	1	1	1	5	3	3	3	4	1	4	5	4	3	2	3	3	3	3	4	4	3	4	4	5	4	4	2	2	5	4	5	4	4	4	2	2	3	2	3	3	2	3	2
13	2	25	1	#NULL!	1	1	1	4	4	3	2	4	4	2	4	2	4	4	2	3	2	3	3	2	3	3	5	5	2	3	4	4	3	2	5	3	4	4	2	3	3	2	2	2	2	3	2	3	1
14	2	24	1	#NULL!	1	1	1	1	1	3	2	3	3	2	2	3	4	3	4	2	2	3	2	2	1	1	2	2	2	3	3	4	4	2	5	3	2	4	4	2	2	2	3	1	3	3	2	3	2
15	2	24	1	#NULL!	1	1	1	1	1	3	1	5	4	2	5	1	1	4	1	3	1	4	4	3	3	1	1	4	1	5	1	5	4	2	5	3	3	3	3	5	1	3	3	3	3	2	2	2	2
16	2	22	1	#NULL!	2	1	2	1	1	3	2	4	4	2	3	3	4	4	4	4	3	4	3	2	4	3	3	4	4	4	4	2	5	3	5	3	4	5	3	4	1	2	2	2	3	2	2	2	2
17	2	23	1	#NULL!	1	1	1	3	2	3	2	3	2	4	4	2	4	4	4	3	2	4	4	4	3	2	2	4	4	3	2	4	2	3	4	2	4	4	4	3	2	2	2	2	2	2	2	2	2
18	2	24	1	#NULL!	1	1	1	1	1	5	2	5	3	1	3	1	3	5	5	2	2	5	2	5	4	3	4	5	5	4	2	5	5	3	5	5	5	5	3	4	2	2	1	1	2	2	1	1	2
19	2	23	1	#NULL!	1	1	1	1	1	1	2	4	4	4	5	4	3	2	2	2	2	4	4	3	2	2	3	3	3	5	3	4	2	2	3	3	3	3	4	5	2	2	3	2	3	2	2	3	2
20	2	24	1	#NULL!	1	1	1	2	1	1	4	4	4	3	5	5	4	4	1	3	4	4	4	3	4	3	4	5	2	4	5	4	3	1	4	5	5	5	3	5	1	2	2	1	2	2	1	1	1
21	999	999	999	#NULL!	3	4	3	3	2	4	3	3	3	3	3	3	3	3	4	3	3	2	3	3	3	2	3	3	3	3	3	3	3	3	3	3	3	3	3	3	2	3	3	2	2	2	3	3	2
22	2	22	1	#NULL!	1	1	1	1	1	3	2	3	2	3	3	2	3	3	4	3	1	2	4	4	2	2	3	3	5	4	2	3	2	4	3	1	3	2	3	2	2	3	3	3	3	3	3	3	4
23	2	24	1	#NULL!	1	1	1	3	2	4	2	5	3	4	4	3	3	4	3	3	2	5	4	4	4	5	4	4	3	4	2	3	3	3	5	3	2	4	3	4	1	2	2	3	2	2	1	1	2
24	2	24	1	#NULL!	2	4	2	1	1	3	3	3	3	3	3	3	3	3	3	3	5	5	1	3	1	3	3	3	3	3	3	3	3	3	5	3	5	3	3	3	2	1	999	2	2	2	3	3	2
25	2	23	1	#NULL!	1	1	1	1	1	4	2	4	4	2	3	2	4	4	3	4	3	4	4	2	3	3	3	4	2	3	3	3	4	2	4	3	4	3	4	3	2	2	2	2	2	3	2	2	1
26	2	24	1	#NULL!	1	1	1	5	1	2	2	4	3	4	4	4	4	2	4	2	3	4	4	4	2	2	2	3	4	4	3	4	2	5	5	1	3	4	4	4	2	2	2	3	3	2	2	2	2
27	2	24	1	#NULL!	1	1	1	1	1	5	1	3	2	4	4	5	4	1	1	2	3	3	2	4	2	3	2	2	2	4	5	5	2	3	2	4	2	3	4	4	4	4	3	2	2	3	2	3	1
28	2	23	1	#NULL!	1	1	1	1	1	4	2	4	5	3	2	2	3	4	3	3	2	5	5	4	3	3	5	5	4	4	2	4	3	3	4	3	3	5	4	3	1	2	1	2	2	2	1	2	2
29	2	22	1	#NULL!	1	1	1	1	1	3	1	4	2	2	4	4	4	1	3	2	3	4	3	3	3	2	4	3	3	4	3	4	2	4	2	3	4	4	5	4	2	2	3	2	3	2	2	2	2
30	2	25	1	#NULL!	1	1	1	1	1	3	3	4	4	2	3	4	3	4	2	4	3	4	4	2	4	3	3	4	3	4	3	4	3	2	4	3	5	3	4	3	2	2	2	2	2	2	1	2	2
31	2	23	1	#NULL!	2	999	2	2	2	1	5	4	2	4	4	5	2	2	5	1	2	4	3	5	2	4	4	3	5	3	4	4	3	5	1	4	3	2	4	3	3	2	2	3	3	3	2	3	4
32	2	23	1	#NULL!	1	1	1	1	1	4	3	4	4	4	4	3	4	3	4	3	4	4	4	4	4	2	4	3	3	5	3	4	3	4	5	3	4	5	5	5	2	1	1	1	1	2	1	2	2
33	2	23	1	#NULL!	1	1	1	1	1	4	3	4	4	3	3	4	4	4	3	999	3	4	4	3	3	4	4	4	4	3	4	4	4	2	4	4	4	3	2	4	2	2	2	2	2	2	2	3	2
34	1	23	1	#NULL!	3	5	5	3	2	3	5	4	3	4	4	1	4	4	4	4	3	5	5	3	3	2	4	4	2	3	2	4	3	2	4	3	4	3	4	4	3	2	3	2	3	3	2	4	2
35	2	24	2	Yao	2	1	2	3	2	2	2	3	3	4	3	2	4	3	3	3	3	3	2	4	1	2	3	2	3	2	3	4	2	4	3	3	3	2	4	3	3	3	3	3	3	3	3	3	2
36	2	24	1	#NULL!	1	1	1	3	1	4	4	5	3	4	4	5	4	4	2	4	5	4	5	2	3	3	3	3	4	4	3	5	2	3	5	5	5	4	4	4	2	2	2	2	3	3	2	3	2
37	2	23	1	#NULL!	3	1	1	2	1	4	2	4	2	4	4	5	3	1	4	3	2	3	2	4	2	2	2	3	4	1	5	5	2	3	1	4	5	4	3	2	3	2	3	2	3	3	2	3	2
38	1	24	1	#NULL!	1	1	1	5	5	3	2	3	3	4	4	2	3	3	2	3	4	3	3	3	3	2	4	4	4	4	3	2	2	3	4	4	4	3	3	4	2	2	2	2	3	2	2	3	3
39	1	27	1	#NULL!	2	1	1	3	3	2	2	3	4	2	3	2	4	2	2	2	4	4	4	3	2	2	4	2	3	2	3	4	3	3	3	4	4	4	3	2	2	2	2	2	2	2	2	2	2
40	1	23	1	#NULL!	3	4	5	2	2	3	5	5	5	2	4	5	4	4	2	5	4	4	4	3	5	3	5	2	3	5	5	3	3	2	4	4	4	4	2	4	2	2	2	2	1	2	2	2	2
41	1	23	2	999	2	3	5	3	3	4	3	4	3	2	5	1	5	1	3	3	2	4	5	3	3	3	5	5	5	3	1	5	2	3	5	3	5	5	5	3	4	1	2	2	3	2	2	3	2
42	1	24	1	#NULL!	2	2	2	2	2	3	3	4	3	3	4	3	4	3	3	3	4	4	4	3	3	3	3	3	3	3	2	4	2	3	4	4	3	4	3	4	2	2	2	3	2	2	2	2	2
43	1	25	1	#NULL!	2	1	2	2	2	3	2	4	4	2	4	4	4	2	3	4	4	4	4	1	4	4	4	5	1	4	5	4	4	2	4	4	4	4	2	4	2	2	2	2	2	2	1	2	2
44	2	24	1	#NULL!	1	1	1	1	1	3	2	3	3	3	3	2	3	4	4	4	3	3	4	3	4	4	4	4	2	4	3	3	4	3	4	2	5	3	2	3	2	2	2	2	2	2	2	2	2
45	2	22	1	#NULL!	1	1	1	1	1	3	2	4	3	3	3	2	3	4	4	2	2	3	4	4	2	2	2	3	4	3	3	4	2	4	3	3	3	3	4	4	2	2	3	2	2	2	2	2	2
46	1	24	1	#NULL!	1	1	1	1	1	1	3	5	4	2	5	2	3	5	1	4	3	4	3	3	2	3	1	5	3	5	4	4	3	3	4	3	5	4	5	4	3	2	1	1	2	2	2	3	4
47	1	25	1	#NULL!	1	1	1	1	1	3	3	3	3	2	3	3	4	4	4	4	3	3	3	2	3	4	4	4	4	4	2	4	4	3	4	3	4	4	4	3	3	2	2	2	2	2	2	2	2
48	1	25	1	#NULL!	1	1	1	4	5	3	2	3	3	4	4	2	4	2	3	3	2	4	4	4	4	2	2	4	2	4	2	4	2	2	2	4	4	4	2	4	2	2	2	2	2	2	2	3	2
49	2	23	1	#NULL!	1	1	1	2	1	3	1	4	4	2	2	3	4	4	3	4	2	3	5	3	4	3	4	4	4	3	3	3	2	3	4	3	5	4	3	3	2	2	2	2	3	2	1	2	2
50	2	23	1	#NULL!	1	1	1	2	1	4	3	4	3	4	2	4	2	4	4	4	4	4	4	2	4	4	4	4	2	2	3	5	4	3	5	5	4	5	4	1	3	3	2	2	2	3	2	2	2
51	2	24	1	#NULL!	1	1	1	1	1	2	2	3	2	4	3	2	4	5	4	2	2	4	4	4	2	2	4	4	5	3	2	4	4	5	4	2	5	4	5	3	2	2	2	2	2	3	1	2	3
52	2	23	1	#NULL!	2	2	4	1	1	4	2	4	2	5	4	4	4	2	4	3	999	4	4	4	2	3	1	1	5	3	3	4	1	4	3	4	2	3	4	4	3	3	2	2	2	999	2	2	2
53	1	23	1	#NULL!	2	1	1	2	1	4	2	3	4	2	3	2	2	4	3	4	3	4	2	2	4	3	3	4	3	4	2	3	3	2	4	2	5	4	3	3	2	2	2	2	2	2	1	2	3
54	2	23	1	#NULL!	1	1	1	1	1	2	2	3	3	4	4	2	4	4	3	4	2	3	3	3	4	3	4	4	3	4	3	3	4	3	4	3	4	2	4	4	2	2	2	2	2	2	2	2	2
55	2	20	1	#NULL!	1	1	1	2	1	3	4	4	4	2	3	4	4	4	3	3	4	4	4	2	2	4	4	4	4	3	5	4	3	2	4	5	5	3	2	3	2	2	2	1	2	2	2	3	2
56	2	23	1	#NULL!	1	1	1	1	1	3	1	4	3	2	4	2	3	4	2	3	3	4	3	2	3	2	2	3	4	4	3	4	3	3	5	3	4	3	4	4	2	2	3	2	2	3	2	2	3
57	2	33	1	#NULL!	1	1	1	1	1	3	2	4	3	3	4	3	3	4	3	4	3	4	4	3	4	3	3	3	4	3	3	3	4	4	2	3	4	4	3	3	3	2	2	2	2	2	2	3	2
58	2	23	1	#NULL!	1	1	1	1	1	4	4	4	4	3	4	4	3	4	4	4	4	4	4	2	4	4	4	4	2	4	4	5	5	2	4	5	4	4	3	4	2	2	2	2	2	2	2	3	2
59	2	26	1	#NULL!	1	1	1	1	1	3	3	2	4	1	5	5	4	5	3	3	5	3	5	1	5	5	5	5	2	5	5	1	2	2	5	4	3	4	3	5	3	2	2	2	2	2	2	2	1
60	2	24	1	#NULL!	1	1	1	1	1	5	4	4	4	2	2	3	4	4	2	3	4	4	4	2	3	4	4	4	2	3	3	4	2	2	4	4	4	4	2	2	2	1	2	2	3	2	1	1	2
61	2	23	1	#NULL!	1	1	1	2	1	5	5	3	2	3	5	5	5	5	4	5	5	5	5	3	5	5	5	5	2	5	2	4	4	2	5	5	5	5	3	5	1	2	1	1	1	1	2	3	1
62	2	22	1	#NULL!	1	1	1	1	1	5	5	5	4	1	5	3	4	2	1	4	5	5	5	1	5	2	2	3	1	5	3	4	1	2	5	5	4	5	4	5	3	1	3	3	3	1	1	3	2
63	1	23	1	#NULL!	1	1	1	1	1	1	4	4	5	4	4	5	5	3	4	3	4	4	5	1	3	4	4	4	3	3	4	3	4	2	5	4	2	3	4	3	2	2	2	2	2	2	2	2	3
64	1	23	1	#NULL!	1	1	1	1	1	5	4	5	5	2	4	4	5	5	2	3	5	5	5	2	3	5	5	5	2	4	5	4	4	2	5	5	5	3	1	4	1	2	1	1	2	1	1	1	2
65	1	22	1	#NULL!	1	1	1	1	1	5	3	3	5	2	5	3	3	4	4	5	3	3	3	3	4	2	2	5	3	4	5	3	4	2	3	3	4	3	5	5	2	2	2	2	2	2	2	3	2
66	1	23	1	#NULL!	1	1	1	5	2	4	4	4	4	4	3	4	4	4	3	2	4	4	4	4	2	4	4	4	999	3	5	5	4	3	4	5	4	3	5	2	2	3	2	1	2	3	1	3	2
67	1	24	1	#NULL!	1	1	1	1	1	3	2	2	3	4	2	2	2	4	3	2	1	4	4	2	2	2	2	2	3	2	3	3	2	3	1	2	4	3	4	3	3	2	3	4	4	3	2	2	2
68	1	23	1	#NULL!	1	1	1	1	1	3	2	3	3	2	4	2	4	2	3	4	4	4	3	3	4	2	4	4	3	4	3	4	2	2	4	3	4	4	3	4	2	2	2	2	2	2	2	2	2
69	1	23	1	#NULL!	3	3	4	1	1	1	3	4	1	5	4	5	5	3	1	5	4	3	5	4	3	5	3	4	4	4	1	4	3	5	5	5	4	3	3	3	3	3	3	4	2	3	3	2	2
70	2	23	1	#NULL!	1	1	1	2	2	2	2	3	3	3	4	1	3	4	3	2	3	4	4	3	2	2	4	4	3	4	2	4	3	3	4	3	4	3	4	4	3	3	3	3	3	2	2	2	2
71	2	23	1	#NULL!	1	1	1	2	2	3	2	4	4	4	3	4	4	3	3	3	4	4	4	3	3	4	3	4	3	3	4	4	3	3	3	4	3	4	3	3	2	2	3	2	2	3	2	2	2
72	1	25	1	#NULL!	1	1	1	1	1	4	3	4	4	2	3	2	4	4	2	4	3	4	4	2	4	3	4	4	2	4	2	4	4	2	3	3	4	4	3	3	2	2	2	2	2	2	1	1	2
73	2	24	1	#NULL!	3	2	2	2	2	5	3	3	4	2	2	4	5	5	4	5	5	4	4	1	5	4	3	5	4	4	5	3	4	1	5	4	5	4	2	2	2	1	2	2	2	2	2	2	2
74	2	24	1	#NULL!	1	1	1	1	1	4	2	4	4	4	3	5	5	4	3	3	5	5	3	4	3	2	4	4	2	2	5	5	2	4	4	5	3	3	4	2	3	2	2	2	2	3	2	2	2
75	2	23	1	#NULL!	1	1	1	2	1	3	3	4	4	3	4	2	2	2	5	5	3	4	4	4	4	5	3	4	1	5	4	4	3	4	3	4	5	3	4	5	3	3	3	3	3	2	2	2	2
76	2	24	1	#NULL!	1	1	1	1	1	4	3	4	2	3	5	5	5	4	2	4	4	3	2	3	4	4	4	4	2	4	5	5	3	2	3	5	4	3	3	4	2	3	3	2	3	3	2	3	2
77	1	23	1	#NULL!	3	3	3	2	1	5	4	4	4	5	5	2	3	3	2	4	4	4	5	4	3	3	3	3	4	4	3	3	4	2	4	3	3	4	4	4	2	2	2	2	2	2	2	3	2
78	1	23	1	#NULL!	1	1	1	1	1	1	3	2	4	3	3	2	2	4	4	3	2	3	4	3	4	3	2	1	3	4	4	4	1	3	4	1	3	3	5	4	4	3	3	3	3	3	3	4	4
79	1	23	1	#NULL!	1	1	1	1	1	2	2	3	2	4	4	4	4	2	4	4	2	2	4	2	3	4	4	2	3	3	2	4	2	2	2	3	4	2	4	4	3	2	3	3	3	3	2	3	4
80	2	23	1	#NULL!	1	1	1	1	1	5	3	3	4	2	3	3	3	5	3	3	3	3	5	2	4	1	4	5	2	2	3	3	5	2	2	3	4	4	2	2	2	2	2	2	2	2	2	2	2
81	2	24	1	#NULL!	1	1	1	1	1	4	2	4	4	2	5	4	4	2	2	4	4	4	4	2	4	2	4	4	2	4	4	5	1	2	5	4	4	4	3	5	3	2	3	3	2	2	2	2	2
82	2	22	1	#NULL!	1	1	1	1	1	4	3	5	3	4	4	4	4	3	4	4	2	5	5	4	3	4	4	4	5	3	5	4	2	4	2	3	2	5	5	3	3	2	3	2	3	2	2	3	3
83	2	24	1	#NULL!	1	1	1	1	1	5	2	4	5	2	4	4	5	5	4	5	3	4	5	2	4	4	5	5	2	4	3	5	5	3	5	4	3	4	3	4	1	2	2	2	2	1	2	2	2
84	2	24	1	#NULL!	1	1	1	5	5	4	3	3	3	2	4	4	4	2	2	4	3	4	3	2	3	4	3	5	3	5	5	3	3	2	5	4	4	5	3	5	2	1	2	1	2	2	2	3	1
85	2	24	1	#NULL!	1	1	1	1	1	3	3	3	3	2	4	3	3	3	4	4	3	3	4	4	4	4	3	3	3	4	3	3	3	3	3	3	4	3	3	4	2	2	2	2	2	2	3	3	2
86	2	26	1	#NULL!	1	1	1	1	1	3	3	4	4	2	4	4	3	4	3	4	4	4	4	3	3	3	4	5	2	4	4	4	3	2	4	4	4	4	3	4	2	2	2	2	2	2	2	3	2
87	2	22	1	#NULL!	1	1	1	1	1	5	2	4	3	3	3	2	4	2	3	4	2	4	4	3	4	2	3	4	3	4	3	4	4	3	4	3	5	4	2	3	1	2	2	2	2	2	2	1	2
88	2	24	999	#NULL!	1	1	1	1	1	3	1	5	4	2	4	2	4	1	2	3	4	5	4	3	3	2	3	5	3	3	3	5	2	2	5	3	5	3	3	3	3	1	1	1	2	3	2	2	2
89	2	24	1	#NULL!	1	1	1	1	1	3	2	3	3	2	4	2	3	2	3	5	2	3	4	2	4	3	4	4	3	4	3	4	2	3	4	3	5	4	3	4	3	2	2	2	2	2	2	2	2
90	2	22	1	#NULL!	1	1	1	1	1	4	2	4	3	2	2	3	4	4	2	4	4	4	3	2	4	2	3	4	2	2	3	5	2	1	3	3	4	4	2	2	2	2	2	3	2	2	2	3	1
91	1	28	1	#NULL!	2	1	2	2	2	5	2	2	4	2	4	1	5	5	4	5	5	4	4	2	5	2	3	4	5	5	2	3	3	2	4	3	4	4	3	4	2	2	2	2	2	2	1	2	1
92	1	23	1	#NULL!	3	3	4	3	3	5	4	4	4	2	3	5	5	3	4	5	4	4	3	2	4	4	4	4	2	4	4	4	2	2	4	4	3	4	4	4	2	2	2	2	2	2	2	2	2
93	2	26	1	#NULL!	1	1	1	1	1	3	3	3	4	3	3	4	4	5	3	3	2	3	4	3	3	2	4	5	3	3	3	4	4	3	3	3	3	4	3	4	1	2	2	2	2	2	1	2	2
94	2	25	2	Meng	1	1	1	1	1	2	3	3	4	2	3	3	4	4	4	3	3	4	999	1	4	3	4	4	2	4	5	4	3	3	5	3	5	3	3	3	2	2	2	3	3	3	2	2	2
95	1	24	1	#NULL!	1	1	1	1	1	2	2	4	4	2	2	2	999	4	2	4	4	4	4	2	2	2	4	4	2	2	2	4	4	2	4	4	4	4	4	2	2	2	2	2	2	2	2	2	1
96	1	22	2	Hui	2	2	2	2	3	4	3	4	4	2	3	3	999	4	2	5	4	4	5	3	5	3	3	5	4	4	3	4	2	2	4	3	4	3	2	4	2	2	2	2	2	2	2	999	2
97	1	23	1	#NULL!	2	1	3	1	5	5	2	2	4	2	5	3	5	5	4	5	3	4	5	3	3	2	3	3	3	5	4	4	3	3	4	4	4	4	4	5	3	2	3	2	3	2	2	1	2
98	2	999	999	#NULL!	1	1	1	1	1	3	3	4	4	3	4	2	3	2	2	2	4	4	4	3	3	3	3	3	3	3	3	3	3	3	3	4	3	3	3	3	2	2	2	2	2	2	2	2	2
99	2	22	1	#NULL!	1	1	1	1	1	3	1	4	3	4	2	1	5	2	3	1	2	4	2	4	4	2	4	4	4	2	2	5	2	3	4	2	5	4	4	3	3	1	2	2	2	2	2	2	2
100	1	35	1	#NULL!	1	1	1	1	1	5	4	5	5	1	4	5	5	5	3	4	5	5	4	1	5	4	5	5	1	5	5	5	5	1	3	5	5	4	1	4	1	2	2	1	1	2	1	1	1
101	2	26	1	#NULL!	1	1	1	1	1	3	1	3	5	2	3	3	4	4	2	4	3	4	4	2	3	1	4	4	3	2	2	4	2	2	4	3	5	5	3	3	1	2	2	1	2	2	2	3	2
102	1	24	1	#NULL!	1	1	1	2	1	1	4	4	3	4	3	1	3	1	2	999	2	4	3	5	1	1	3	3	5	5	4	2	2	5	4	4	2	4	5	4	2	2	3	999	3	2	2	4	4
103	2	23	1	#NULL!	1	1	1	1	1	3	3	4	4	3	4	4	4	4	2	4	4	4	3	2	4	3	4	4	2	4	5	4	3	3	5	3	3	4	4	4	2	2	2	2	2	2	2	2	2
104	2	24	1	#NULL!	1	1	1	1	1	5	4	4	3	3	4	4	3	2	4	3	3	3	4	2	3	3	3	4	3	4	4	4	3	3	4	3	3	4	4	3	2	2	2	2	2	2	2	3	2
105	1	26	1	#NULL!	2	1	1	1	1	4	3	3	3	2	4	2	2	2	4	4	4	4	4	3	4	4	4	4	3	4	2	3	4	3	5	3	4	5	4	3	1	2	2	1	2	1	1	3	2
106	2	27	1	#NULL!	1	1	1	2	2	3	2	4	3	4	3	3	3	3	3	3	3	3	3	4	3	3	3	3	3	2	3	4	1	3	3	3	3	3	3	2	2	3	3	3	3	3	3	3	3
107	2	25	1	#NULL!	1	1	1	1	1	2	2	1	1	4	3	5	4	3	4	2	2	4	3	4	2	2	3	3	3	2	2	4	2	3	3	3	4	3	4	2	2	2	3	3	3	2	2	2	2
108	1	25	1	#NULL!	2	1	6	2	1	3	2	3	3	3	3	4	3	3	3	2	3	2	3	2	4	3	3	4	2	4	5	2	2	3	5	4	4	2	2	4	3	1	2	1	3	3	1	1	2
109	2	24	1	#NULL!	1	1	1	1	1	2	2	4	3	2	3	2	4	4	4	4	4	3	4	2	3	3	3	4	3	3	4	3	2	4	2	3	5	3	2	3	3	2	3	2	3	3	3	3	1
110	2	30	1	#NULL!	1	1	1	1	1	3	3	3	3	3	3	3	3	3	3	3	3	3	3	3	3	3	3	3	3	3	3	3	3	3	4	3	3	3	3	3	3	2	3	2	3	3	3	2	2
111	1	25	1	#NULL!	2	1	1	5	1	4	3	4	4	1	5	5	3	4	3	4	2	5	5	2	3	4	4	4	2	5	3	3	5	2	5	3	3	3	2	5	3	2	1	1	1	3	3	2	1
112	2	22	1	#NULL!	1	1	1	1	1	4	999	4	4	3	3	3	3	2	3	3	2	4	4	3	3	3	3	4	3	3	2	4	3	3	4	3	4	3	3	3	2	2	2	2	2	2	2	3	2
113	2	24	1	#NULL!	1	1	1	3	1	4	2	4	3	4	5	3	3	3	4	4	2	4	3	4	3	3	3	3	4	4	3	3	2	3	5	2	4	3	4	5	3	2	3	3	3	3	2	3	2
114	2	22	1	#NULL!	1	1	1	1	1	4	3	5	4	4	4	4	4	2	3	2	4	4	4	4	3	3	4	4	3	3	5	3	4	3	2	4	4	3	4	4	3	2	3	3	3	3	2	2	3
115	2	24	1	#NULL!	1	1	1	2	1	4	3	4	4	5	4	5	4	5	3	4	4	4	4	4	4	3	4	3	2	4	4	4	3	2	4	5	4	4	4	5	3	2	2	2	2	2	2	3	2
116	1	24	1	#NULL!	2	1	2	3	3	4	2	3	4	4	2	4	3	4	4	2	2	3	5	4	4	4	4	4	4	4	3	2	4	3	4	2	3	4	4	3	3	2	1	3	3	2	1	2	2
117	1	999	1	#NULL!	1	1	1	2	1	3	2	4	4	2	3	3	5	5	2	2	4	4	3	1	4	2	5	5	2	4	999	5	5	2	4	4	5	5	3	3	1	1	1	2	2	2	1	1	1
118	1	24	1	#NULL!	2	1	3	1	1	3	2	4	3	2	4	2	4	4	3	4	2	4	3	3	2	2	3	3	4	4	4	4	4	2	4	3	3	3	4	3	2	2	2	3	2	2	3	2	2
119	2	22	1	#NULL!	1	1	1	1	1	3	3	4	4	4	5	3	4	3	2	4	3	3	4	2	4	3	4	2	2	3	3	4	3	3	4	4	3	3	4	3	3	2	2	3	3	3	2	3	2
120	2	25	1	#NULL!	1	1	1	1	1	1	2	4	4	3	3	3	4	4	4	2	3	4	5	5	2	2	3	3	4	3	3	5	4	3	3	3	5	4	3	3	2	2	2	2	2	2	2	3	3
121	2	24	1	#NULL!	1	1	1	1	1	3	2	2	4	4	4	2	4	4	2	3	2	4	4	3	3	2	3	4	2	3	3	4	2	2	1	3	5	4	4	3	2	2	2	2	2	3	3	2	1
122	2	24	1	#NULL!	1	1	1	5	4	3	3	4	3	4	3	3	3	5	3	2	3	2	4	4	2	4	2	3	3	2	3	4	2	3	4	4	4	3	3	3	3	3	3	2	2	3	3	3	2
123	2	23	1	#NULL!	1	1	1	1	1	3	2	5	2	5	5	5	5	3	3	5	5	5	5	5	4	1	4	3	5	5	3	3	3	4	5	2	4	3	5	5	3	1	3	4	3	2	1	3	2
124	1	25	1	#NULL!	3	4	4	2	1	3	3	3	3	4	4	5	4	5	4	5	4	2	3	2	5	4	4	4	3	5	5	3	3	3	2	2	3	4	2	4	2	2	2	2	2	2	2	2	2
125	1	22	1	#NULL!	1	1	1	1	1	3	3	4	4	3	4	4	4	4	2	4	4	4	3	2	4	4	4	4	3	4	4	4	4	2	4	4	3	4	2	4	1	2	2	2	2	1	2	3	2
126	1	22	1	#NULL!	3	4	4	4	2	3	2	3	3	2	2	4	3	999	4	3	999	999	999	999	2	2	999	3	2	2	3	4	1	1	1	4	2	4	3	5	2	3	3	2	2	2	3	3	2
127	999	26	1	#NULL!	3	4	4	3	4	3	2	4	4	2	4	2	4	4	3	4	2	4	4	2	4	4	4	4	2	4	3	3	3	3	3	3	5	5	2	5	1	1	2	2	2	2	1	1	2
128	1	23	1	#NULL!	3	5	5	2	3	5	4	4	3	3	3	4	5	4	3	4	4	2	3	4	3	2	2	3	4	5	4	5	2	3	4	4	5	2	3	4	3	2	3	2	3	2	4	3	2
129	2	18	2	Zang	1	1	1	1	1	5	5	5	5	2	5	3	4	5	1	4	5	5	5	1	5	3	4	5	1	5	2	4	3	3	5	4	4	4	2	4	2	2	2	2	2	2	2	3	1
130	2	35	1	#NULL!	1	1	1	1	1	3	3	4	5	5	4	5	4	4	3	4	5	5	5	5	4	2	4	5	1	5	3	4	2	4	5	5	4	5	2	4	1	1	1	2	2	3	3	3	1
131	2	24	2	Zhuang	1	1	1	1	1	5	2	4	4	4	4	5	5	3	3	999	3	4	4	4	5	3	3	4	5	5	3	4	2	3	5	4	5	4	4	4	2	3	2	2	2	2	2	3	2
132	1	24	1	#NULL!	1	1	1	2	1	3	2	3	4	3	4	3	3	4	2	3	2	3	4	2	3	2	2	4	2	3	3	4	3	2	4	3	5	5	3	3	2	2	3	2	2	3	2	1	2
133	2	22	1	#NULL!	1	1	1	1	1	3	2	3	4	5	5	4	4	4	4	4	2	4	4	5	3	4	4	4	4	4	3	3	4	4	4	4	4	5	3	3	2	2	2	2	2	2	2	2	2
134	2	23	1	#NULL!	1	1	1	1	1	2	2	3	2	2	1	3	2	1	999	3	4	4	4	3	2	2	4	4	2	3	2	4	4	2	4	4	5	3	3	3	2	2	2	2	2	3	3	2	2
135	2	25	1	#NULL!	2	2	4	1	1	3	3	4	3	4	5	4	3	1	4	3	3	4	2	3	3	4	3	2	4	4	4	3	2	3	5	3	3	2	4	4	3	3	3	2	3	3	3	3	2
136	2	34	1	#NULL!	1	1	1	1	1	3	3	4	3	4	3	3	4	4	2	3	2	4	4	2	4	3	4	4	2	4	3	4	3	2	4	2	3	4	3	3	2	2	2	3	3	2	2	2	2
137	1	22	1	#NULL!	1	1	1	2	1	3	3	4	3	2	3	2	4	4	3	2	3	3	4	2	2	2	4	4	1	4	4	4	4	3	4	3	4	3	3	3	2	2	2	2	2	2	2	2	1
138	2	18	1	#NULL!	1	1	1	1	1	2	3	2	5	3	2	4	1	3	2	2	4	4	4	4	4	4	3	4	4	3	2	4	4	5	1	2	4	2	4	2	3	2	2	3	3	3	3	2	2
139	2	18	1	#NULL!	1	1	1	1	1	1	2	4	3	4	3	3	4	4	3	4	3	4	4	4	2	2	4	4	3	4	4	4	3	2	4	3	5	3	4	4	3	2	2	2	2	3	2	3	2
140	2	19	1	#NULL!	1	1	1	1	1	3	3	4	4	4	3	2	2	5	3	2	2	4	4	3	2	3	2	4	3	3	2	4	2	3	5	3	5	3	3	2	3	2	2	1	2	2	2	3	3
141	1	19	1	#NULL!	2	1	2	1	1	4	3	4	4	2	5	5	5	2	1	2	5	5	5	2	3	4	5	5	2	5	5	4	4	2	5	5	4	3	4	4	2	1	2	1	1	2	1	2	1
142	1	21	1	#NULL!	1	1	1	1	1	4	2	3	3	3	4	3	5	4	3	5	2	3	3	3	4	3	4	4	3	4	2	3	4	3	5	4	4	3	3	4	2	2	2	2	2	2	1	2	2
143	2	20	1	#NULL!	1	1	1	1	1	4	3	3	4	4	4	4	4	4	3	4	4	5	5	4	1	3	5	3	4	4	3	4	3	4	1	2	2	4	4	4	3	2	2	2	3	3	2	3	2
144	1	18	1	#NULL!	1	1	1	2	1	3	4	4	3	4	2	5	4	3	4	1	5	3	3	5	3	4	4	4	5	4	4	3	2	3	4	4	3	3	5	3	2	4	4	2	2	2	2	3	2
145	1	18	1	#NULL!	2	1	2	3	2	1	3	4	3	4	4	2	4	4	4	3	4	4	4	4	2	2	4	3	4	4	2	4	2	2	4	3	2	3	3	4	999	2	3	2	2	2	3	3	2
146	2	18	1	#NULL!	1	1	1	5	1	2	2	4	2	2	4	3	4	4	3	4	2	4	4	3	4	2	2	4	3	2	2	3	2	3	4	2	4	3	3	4	2	2	2	2	2	2	2	2	2
147	2	19	1	#NULL!	1	1	1	1	1	4	1	3	4	3	5	4	4	5	3	4	2	3	5	4	4	1	4	4	1	5	2	3	2	4	3	3	4	4	2	5	2	1	3	2	3	2	1	3	3
148	2	19	1	#NULL!	1	1	1	1	1	4	2	4	2	4	3	3	4	4	4	4	3	3	4	3	3	3	4	4	3	4	4	3	4	3	5	3	4	4	4	3	3	3	2	2	2	2	2	3	2
149	2	22	1	#NULL!	1	1	1	1	1	4	1	4	3	4	3	1	5	4	3	4	1	4	5	4	4	3	4	5	4	5	3	4	2	4	4	1	4	4	5	3	1	2	2	3	3	1	1	1	2
150	1	18	1	#NULL!	1	1	1	2	1	5	1	3	4	3	3	2	4	5	2	3	2	3	4	3	4	3	4	4	2	4	3	4	2	3	4	4	4	3	2	4	3	2	2	2	3	2	2	2	2
151	2	19	1	#NULL!	1	1	1	1	1	1	1	5	4	3	5	3	5	5	1	4	1	5	4	4	4	2	1	4	3	5	3	3	4	3	5	2	5	4	3	5	3	3	2	2	3	3	4	4	2
152	2	18	1	#NULL!	1	999	999	1	999	2	1	2	3	3	5	5	3	4	2	2	1	3	4	4	4	5	2	3	5	5	3	4	1	2	5	2	4	3	4	5	4	2	4	3	3	2	2	4	3
153	2	19	1	#NULL!	1	1	1	2	1	2	1	4	2	3	3	3	3	1	5	3	1	3	1	5	3	1	3	1	5	3	3	3	1	5	1	2	3	3	5	3	2	2	3	2	2	2	2	3	3
154	1	18	1	#NULL!	1	1	1	1	1	5	4	5	3	4	5	3	4	3	4	4	4	5	5	4	4	4	5	4	3	5	3	4	3	3	4	5	4	4	4	4	2	2	2	2	2	2	2	1	2
155	1	20	1	#NULL!	1	1	1	1	1	4	4	4	3	2	2	2	4	2	2	4	4	3	5	2	3	3	3	3	1	3	3	4	2	2	3	5	3	3	4	4	2	2	3	1	1	2	2	2	1
156	2	18	1	#NULL!	1	1	1	1	1	2	3	4	3	4	3	4	3	3	3	3	3	4	3	3	3	3	3	3	3	3	3	4	2	3	4	3	4	3	4	3	3	2	2	3	2	2	2	3	2
157	2	20	1	#NULL!	1	1	1	1	1	2	3	5	2	4	3	4	1	4	4	1	3	3	3	5	1	5	2	4	2	4	4	5	2	5	4	3	3	4	4	3	3	2	3	3	4	4	1	3	1
158	2	20	1	#NULL!	1	1	1	5	1	5	1	4	999	3	3	2	3	3	2	3	2	3	4	5	3	2	3	4	4	3	2	4	3	4	5	3	3	4	5	3	999	2	2	2	2	2	1	2	2
159	2	19	1	#NULL!	1	1	1	1	1	4	1	3	3	4	4	1	4	2	2	3	1	2	5	5	2	1	4	3	3	3	1	3	3	2	5	1	3	5	5	4	3	3	3	3	3	1	2	3	2
160	1	19	1	#NULL!	2	1	3	2	1	3	1	4	2	4	5	3	2	2	3	4	2	4	2	3	4	2	3	2	4	5	1	3	2	3	1	2	5	4	5	4	1	2	2	2	2	2	1	3	2
161	1	19	1	#NULL!	1	1	1	2	2	2	5	4	4	5	3	4	4	2	2	4	4	4	4	3	4	999	3	3	2	4	4	5	3	2	4	5	3	4	4	3	2	999	2	2	3	3	2	3	1
162	2	18	1	#NULL!	1	1	1	2	2	2	4	4	2	5	4	4	4	2	3	3	4	4	3	4	3	4	4	3	4	4	4	5	2	3	4	4	5	3	3	4	4	2	2	2	3	3	2	3	2
163	2	18	1	#NULL!	1	1	1	1	1	4	1	3	2	2	2	3	4	2	3	3	2	3	4	3	4	2	3	4	2	2	3	4	3	4	2	3	4	3	3	2	3	2	2	2	2	2	2	2	2
164	1	19	1	#NULL!	1	1	1	1	1	2	1	4	2	4	3	1	4	3	4	4	4	4	2	4	3	2	4	5	5	3	1	5	2	4	4	2	4	4	4	3	2	2	4	3	3	2	2	2	2
165	2	20	1	#NULL!	1	1	1	5	1	2	2	2	3	2	2	4	3	4	4	4	999	3	3	2	4	3	3	4	3	4	3	4	2	2	3	3	4	3	3	4	2	2	2	2	3	3	2	2	2
166	2	20	1	#NULL!	1	1	1	1	1	2	1	3	4	2	3	2	4	4	2	3	2	4	5	2	2	1	3	4	2	3	2	2	3	2	1	2	4	5	3	3	2	2	3	2	3	1	2	3	2
167	2	20	1	#NULL!	1	1	1	1	1	2	2	2	3	4	3	4	4	3	4	2	2	4	4	3	2	2	4	3	2	2	3	4	4	2	3	3	3	4	4	2	2	3	2	2	3	3	2	3	3
168	2	19	1	#NULL!	1	1	1	1	1	3	3	3	4	2	4	4	4	4	2	4	2	3	4	2	2	2	4	4	2	4	2	4	2	4	4	4	3	4	4	4	2	2	2	2	2	3	2	2	2
169	1	20	1	#NULL!	1	1	1	1	1	4	2	3	3	3	4	2	2	2	4	5	3	3	4	4	4	3	4	4	3	5	4	4	2	3	2	3	4	4	3	5	2	2	2	2	3	1	2	3	2
170	1	18	1	#NULL!	1	1	1	2	1	2	2	3	3	4	4	2	3	4	4	3	2	3	3	5	3	2	3	3	4	4	3	4	2	4	3	3	4	3	4	3	3	2	3	3	3	2	2	2	3
171	1	18	1	#NULL!	1	1	1	5	1	2	3	4	2	4	5	4	4	4	3	3	4	4	4	3	3	3	4	3	4	5	3	3	2	4	4	4	3	4	4	4	2	2	2	2	2	2	2	3	2
172	1	21	1	#NULL!	1	1	1	1	1	3	1	3	3	2	2	4	4	4	5	2	4	4	4	4	2	2	3	2	4	2	3	4	2	4	4	3	4	4	4	2	2	2	1	2	2	2	2	2	2
173	2	20	1	#NULL!	1	1	1	1	1	4	3	4	4	3	2	3	4	2	2	3	3	4	4	3	3	2	4	3	2	2	4	3	2	3	4	3	3	2	5	3	3	2	3	2	3	3	2	3	1
174	2	19	1	#NULL!	1	1	1	1	1	3	1	4	2	2	4	2	3	4	2	4	2	4	4	2	4	2	4	3	3	4	2	3	3	3	4	2	4	4	4	4	3	2	2	2	3	2	2	2	2
175	1	19	1	#NULL!	1	1	1	1	1	3	3	4	3	4	4	2	1	3	2	2	4	2	4	4	3	4	3	3	2	3	5	4	3	4	4	3	5	4	4	4	2	2	2	2	2	2	2	3	2
176	2	19	1	#NULL!	1	1	1	1	1	4	2	5	2	5	4	4	4	1	5	5	2	5	5	4	2	4	4	4	5	5	4	4	2	4	5	3	4	4	4	4	2	2	2	3	3	2	2	3	2
177	2	18	1	#NULL!	1	1	1	1	1	1	3	5	2	4	4	4	4	2	2	4	3	4	3	4	3	3	4	3	3	4	5	4	1	3	5	4	4	2	4	4	3	2	3	3	3	2	3	3	2
178	2	20	1	#NULL!	1	1	1	1	1	3	2	3	4	4	2	3	4	5	3	4	2	4	5	4	3	2	4	5	4	4	3	5	4	3	1	3	3	5	4	3	2	3	2	2	2	3	2	1	2
179	1	18	1	#NULL!	1	1	1	1	1	4	2	4	4	5	5	1	1	4	4	5	1	3	5	4	5	2	3	5	4	5	3	2	4	4	5	2	2	4	5	5	1	1	1	2	2	2	1	2	2
180	2	19	1	#NULL!	1	1	1	3	1	5	2	4	4	4	3	4	4	3	3	2	3	4	4	4	4	3	3	4	3	3	3	4	4	2	4	3	4	4	3	2	2	2	2	2	2	2	2	2	2
181	2	19	1	#NULL!	1	1	1	2	1	3	1	4	3	3	4	2	4	5	3	3	2	4	4	4	3	2	4	5	3	3	2	3	2	3	1	2	4	4	5	4	3	2	2	3	2	2	1	2	2
182	2	20	1	#NULL!	1	1	1	1	1	1	2	3	4	5	3	4	2	4	5	1	1	3	1	5	1	1	1	3	4	3	3	4	1	4	5	3	2	1	5	3	3	3	4	4	4	3	3	3	3
183	2	19	1	#NULL!	1	1	1	1	1	3	2	4	2	4	4	2	3	1	4	2	2	4	4	4	2	2	2	2	5	2	3	4	2	4	3	2	2	4	4	2	2	3	3	3	3	2	2	3	2
184	2	19	1	#NULL!	1	1	1	1	1	3	3	4	4	2	5	4	4	3	2	4	4	4	5	2	4	2	4	4	2	5	4	4	2	2	5	4	4	2	4	5	2	2	3	2	3	2	2	2	2
185	2	19	1	#NULL!	1	1	1	1	1	4	2	4	3	2	3	4	4	3	3	3	4	4	4	3	4	4	4	4	3	4	4	2	3	3	5	3	3	4	4	3	2	3	3	2	3	2	2	2	2
186	1	20	1	#NULL!	1	1	1	1	1	3	2	4	4	3	5	2	4	4	2	4	3	4	5	2	4	4	5	5	4	5	2	2	3	1	4	3	4	4	5	4	1	2	2	2	2	1	1	1	2
187	2	19	1	#NULL!	1	1	1	1	1	3	2	4	3	4	4	5	1	2	1	4	3	4	4	3	3	4	1	4	2	3	5	4	3	2	4	3	5	3	2	3	3	2	2	2	3	3	3	3	1
188	2	18	1	#NULL!	1	1	1	2	2	2	3	3	2	4	2	2	3	4	4	4	2	2	4	4	2	4	4	3	4	2	2	4	2	4	4	2	4	3	4	2	3	2	3	3	999	3	2	3	3
189	2	19	1	#NULL!	1	1	1	1	1	3	2	4	3	4	2	2	2	2	4	2	2	4	4	4	2	2	3	2	4	2	2	4	2	4	3	2	3	2	5	2	3	2	3	3	3	3	2	3	2
190	2	18	1	#NULL!	1	1	1	1	1	3	2	3	2	4	4	3	3	2	4	4	1	4	4	3	4	4	2	4	2	4	3	3	4	2	3	3	2	4	2	4	2	2	2	2	2	3	1	2	1
191	2	20	1	#NULL!	1	1	1	1	1	2	2	3	4	2	1	3	4	3	3	3	2	3	4	1	3	2	4	4	3	2	3	4	5	3	4	3	5	4	4	2	2	2	3	1	3	2	1	2	2
192	2	19	1	#NULL!	1	1	1	1	999	5	2	2	4	2	3	2	3	3	3	3	3	4	4	3	3	2	2	4	2	4	3	4	4	2	3	3	3	4	4	3	2	2	2	2	2	2	2	2	2
193	2	18	1	#NULL!	1	1	1	1	1	3	2	5	4	4	4	3	4	4	3	4	3	4	3	4	4	3	4	4	3	5	5	4	4	3	4	3	5	4	4	4	2	2	3	3	2	2	2	3	2
194	1	19	1	#NULL!	1	1	1	1	1	3	2	4	3	3	4	3	4	2	2	3	3	4	5	3	4	3	4	4	3	5	4	2	3	2	4	3	4	3	2	5	3	2	2	2	2	2	1	2	2
195	2	18	1	#NULL!	1	1	1	1	1	4	2	4	3	4	5	3	4	4	2	5	3	4	5	4	5	2	4	3	4	5	3	4	4	2	5	3	2	3	5	4	1	3	2	3	3	2	2	3	2
196	2	19	1	#NULL!	1	1	1	1	1	3	3	4	4	3	3	4	3	4	2	3	3	4	4	3	3	3	3	4	3	4	4	4	3	3	4	4	3	3	4	4	2	2	2	2	2	2	2	2	2
197	2	18	1	#NULL!	1	1	1	1	1	4	1	4	4	3	4	2	3	3	3	4	4	3	4	3	2	2	3	3	3	3	2	4	3	3	2	2	4	4	4	4	2	3	2	3	2	2	2	3	2
198	2	20	1	#NULL!	1	1	1	1	1	3	1	4	3	5	4	1	4	4	4	1	1	5	5	5	2	2	3	3	4	3	2	4	1	3	3	2	2	5	5	4	3	3	3	3	3	3	3	3	2
199	2	19	1	#NULL!	1	1	1	1	1	2	1	4	4	3	3	1	3	3	4	4	2	4	4	4	3	1	3	4	4	3	2	4	3	4	5	2	3	4	5	3	3	1	3	3	3	2	2	3	2
200	2	19	1	#NULL!	1	1	1	1	1	2	2	4	3	3	4	2	4	3	3	4	2	4	4	4	3	2	4	3	3	3	3	4	2	2	4	3	3	4	4	4	2	2	3	2	3	2	2	2	3
201	2	19	1	#NULL!	1	1	1	2	1	4	3	4	4	2	3	4	3	4	4	4	3	4	4	2	4	3	4	5	1	4	5	3	3	2	5	3	3	4	3	4	2	2	3	3	3	2	1	3	2
202	1	19	1	#NULL!	1	1	1	1	1	2	2	4	3	3	4	3	4	3	3	1	3	4	3	3	2	3	4	3	4	4	3	4	2	2	3	3	4	3	3	3	3	1	3	2	3	2	3	2	2
203	2	19	1	#NULL!	1	1	1	2	1	4	3	5	4	4	4	4	5	2	4	4	4	4	4	4	3	3	5	4	4	4	3	3	3	4	5	4	4	4	4	4	2	2	2	3	3	3	2	2	2
204	2	18	1	#NULL!	1	1	1	1	1	4	1	4	4	4	3	5	5	5	4	5	4	4	4	5	4	4	4	4	5	3	3	4	3	4	3	4	5	4	5	3	2	1	2	2	2	2	1	2	3
205	1	19	1	#NULL!	1	1	1	2	1	3	3	4	3	2	4	5	3	2	2	4	4	4	3	2	4	1	5	3	4	3	4	3	3	2	4	4	4	3	4	3	2	2	3	2	3	2	3	3	2
206	2	20	1	#NULL!	1	1	1	1	1	2	3	3	4	4	4	2	3	3	3	2	3	4	5	4	2	3	3	2	3	3	2	4	1	3	2	1	3	3	5	3	3	3	3	3	3	2	2	3	3
207	1	18	1	#NULL!	2	1	1	5	1	4	3	5	4	2	4	2	4	2	2	3	4	4	3	4	2	1	4	4	3	2	3	4	2	3	4	1	4	5	3	4	2	2	2	2	999	2	2	3	3
208	2	20	1	#NULL!	1	1	1	1	1	3	4	4	3	4	3	4	2	4	4	2	2	4	3	2	4	2	3	4	2	3	4	4	4	4	2	2	4	4	4	3	3	2	3	3	3	2	2	2	2
209	2	18	1	#NULL!	1	1	1	1	1	2	3	4	4	4	4	3	4	4	2	4	2	3	5	3	3	2	4	4	3	4	3	3	2	2	4	3	3	4	3	4	3	2	3	2	2	2	2	2	2
210	2	19	1	#NULL!	1	1	1	1	1	3	2	4	4	4	3	3	4	5	4	3	2	5	5	5	3	1	3	4	4	5	3	3	4	2	3	2	4	5	4	4	1	2	1	1	2	1	1	2	2
211	1	18	1	#NULL!	1	1	1	1	1	1	2	4	4	5	4	1	2	1	2	3	4	4	3	4	3	2	2	3	2	4	3	3	3	3	4	3	3	3	4	4	3	2	3	3	3	2	2	3	2
212	2	19	1	#NULL!	1	1	1	1	1	3	3	3	2	1	1	4	3	1	3	3	2	2	1	5	999	3	1	3	1	5	3	3	1	3	1	4	3	4	5	5	3	3	3	3	3	3	3	3	2
213	1	19	1	#NULL!	2	2	5	1	1	2	2	4	3	3	4	4	4	4	2	3	2	4	3	3	3	3	4	4	2	4	4	4	3	3	3	4	4	3	4	3	3	2	2	2	2	2	2	3	1
214	2	19	1	#NULL!	1	1	1	1	1	3	2	3	3	3	3	4	4	4	3	4	3	3	4	3	3	2	4	4	3	3	4	4	3	3	3	4	5	3	4	3	2	1	2	2	2	2	2	3	2
215	2	18	1	#NULL!	1	1	1	2	1	4	3	4	3	4	3	3	3	4	3	3	3	4	3	4	2	2	3	4	4	3	3	4	2	4	3	3	3	3	4	3	2	3	3	2	3	3	2	2	2
216	1	20	1	#NULL!	2	1	4	3	1	3	2	4	2	4	4	2	4	4	3	4	2	4	4	4	4	3	4	4	3	4	3	4	2	3	4	4	2	4	4	4	2	2	2	2	3	2	2	3	2
217	1	18	1	#NULL!	1	1	1	1	1	2	2	3	4	2	4	4	1	5	2	4	4	2	4	1	4	4	3	5	1	5	3	2	3	2	5	4	4	4	2	5	1	2	1	2	2	3	2	2	2
218	1	19	1	#NULL!	1	1	1	2	1	2	3	4	2	4	5	2	3	4	3	4	2	3	3	3	4	2	4	4	4	5	2	4	2	3	5	4	3	4	5	5	2	2	2	2	2	1	1	2	2
219	2	18	1	#NULL!	1	1	1	1	1	4	4	4	4	5	5	4	4	2	3	2	4	4	3	4	2	4	4	2	3	3	4	3	3	3	4	4	3	2	4	4	2	2	2	3	3	3	3	2	2
220	2	19	1	#NULL!	1	1	1	1	1	3	2	4	2	4	5	3	4	1	4	5	4	4	5	5	3	1	4	2	2	5	4	4	2	2	2	3	2	4	4	4	2	2	3	2	2	3	2	3	2
221	2	18	1	#NULL!	1	1	1	1	1	2	2	3	4	4	5	4	3	3	3	4	4	4	2	3	4	2	3	4	3	5	3	3	2	2	5	3	3	4	3	5	3	2	3	3	3	3	1	2	2
222	2	19	1	#NULL!	1	1	1	1	1	3	3	4	5	3	3	2	4	4	2	4	3	3	5	2	3	1	3	4	2	3	2	4	4	2	5	3	4	4	4	3	2	1	2	1	2	2	1	1	2
223	1	20	1	#NULL!	1	1	1	1	1	3	2	3	2	4	3	2	4	3	2	2	2	4	3	4	2	2	4	4	4	4	3	4	2	4	4	2	4	3	5	3	3	2	3	3	3	2	5	3	2
224	1	20	1	#NULL!	2	1	2	1	1	4	4	4	4	4	4	4	3	4	3	3	3	4	4	4	3	4	4	4	4	4	3	4	3	3	3	4	3	3	3	4	2	2	2	2	2	2	2	2	2
225	2	19	1	#NULL!	1	1	1	2	1	4	2	5	4	3	3	4	5	4	3	2	3	5	5	4	3	4	4	5	4	4	4	3	4	2	3	5	4	5	2	3	1	2	2	2	1	1	1	2	2
226	2	18	1	#NULL!	1	1	1	1	1	6	4	5	5	5	5	5	5	1	2	5	5	5	5	5	4	4	5	3	3	4	5	5	3	2	3	5	5	4	3	4	2	2	2	2	2	2	2	2	1
227	2	19	1	#NULL!	1	1	1	1	1	3	5	4	4	4	4	4	5	2	2	5	4	4	4	3	5	3	5	4	1	5	5	5	3	2	5	4	4	4	3	5	2	2	2	1	2	2	2	4	2
228	1	18	1	#NULL!	1	1	1	1	1	3	3	4	4	4	4	4	4	4	4	4	3	4	4	3	2	3	4	4	3	3	5	5	3	2	2	5	3	4	2	4	3	2	2	2	2	2	2	2	2
229	2	19	1	#NULL!	1	1	1	2	1	2	1	4	2	5	4	1	4	1	4	4	1	3	4	4	3	2	4	4	4	4	2	3	2	3	5	2	4	3	4	3	2	2	3	3	3	2	1	2	3
230	1	19	1	#NULL!	1	1	1	1	1	2	2	4	2	3	4	4	4	3	3	3	2	3	2	3	3	2	3	3	2	4	4	4	2	3	4	4	3	4	5	4	2	2	2	2	2	3	2	3	2
231	1	20	1	#NULL!	3	5	5	4	4	5	999	5	5	5	5	5	1	1	1	3	5	3	1	1	3	1	3	5	1	1	1	1	2	1	3	5	5	3	2	999	2	4	1	1	1	2	1	4	2
232	1	19	1	#NULL!	1	1	1	1	1	3	1	4	3	3	4	4	4	3	2	4	4	4	3	2	4	5	5	4	2	4	5	3	4	4	3	5	3	4	4	4	2	2	2	2	2	2	1	2	2
233	2	18	1	#NULL!	1	1	1	1	1	5	4	4	3	4	4	4	4	4	1	4	4	3	3	3	4	4	4	5	1	4	4	5	2	2	5	5	4	3	2	4	2	3	2	2	2	3	2	3	2
234	2	18	1	#NULL!	1	1	1	1	1	3	3	4	4	3	4	4	4	4	3	3	4	4	4	2	2	3	4	4	3	4	3	4	2	2	4	4	4	4	2	3	2	2	2	2	2	2	2	3	2
235	2	20	1	#NULL!	1	1	1	1	1	3	1	2	1	4	2	2	4	5	5	3	1	2	2	4	2	2	2	2	4	2	2	4	2	4	2	2	5	3	4	2	2	2	3	2	3	3	3	3	2
236	1	20	1	#NULL!	1	1	1	1	1	3	4	4	4	3	4	3	4	4	4	5	5	4	5	4	4	4	3	4	5	4	3	3	4	5	5	4	4	4	3	4	1	1	2	3	2	2	2	1	3
237	2	19	1	#NULL!	1	1	1	1	1	1	3	3	4	2	3	3	3	3	3	4	3	3	3	1	5	4	4	4	1	4	3	4	2	2	4	4	5	3	3	3	3	2	3	3	3	2	2	3	2
238	2	18	1	#NULL!	1	1	1	1	1	5	4	5	5	1	4	5	5	5	1	5	5	5	4	1	5	5	5	5	3	5	5	4	5	1	5	5	5	5	1	4	2	1	1	1	1	1	1	2	1
239	2	18	1	#NULL!	1	1	1	1	1	5	3	4	4	3	4	4	4	2	2	4	4	4	4	3	4	4	4	4	3	4	3	3	4	3	4	4	3	3	4	4	2	2	2	2	2	2	2	2	2
240	2	18	1	#NULL!	1	1	1	2	1	4	3	4	3	2	4	4	4	4	2	4	4	4	3	1	4	4	4	4	2	4	5	4	4	3	4	5	4	5	3	4	2	1	1	2	2	2	2	3	2
241	2	19	1	#NULL!	1	1	1	1	1	4	2	3	3	2	4	3	3	2	3	3	2	4	4	3	3	2	3	3	3	3	2	4	3	3	3	2	4	4	3	3	2	2	2	2	3	2	2	3	2
242	1	18	1	#NULL!	1	1	1	2	1	3	3	5	4	5	5	4	5	3	5	1	3	5	5	5	2	2	5	5	5	5	3	4	2	4	5	5	5	5	5	5	1	1	3	3	3	1	1	4	2
243	1	19	1	#NULL!	1	1	1	1	1	4	2	4	2	3	5	2	4	2	3	3	2	4	4	4	2	1	4	2	4	5	2	4	2	3	5	4	4	4	3	4	2	2	3	3	3	2	2	3	2
244	1	20	1	#NULL!	1	1	1	1	1	2	2	2	4	3	4	1	4	5	1	1	2	4	4	4	1	1	3	4	3	2	2	4	2	2	2	3	5	4	4	3	2	3	4	1	3	2	2	2	2
245	1	21	1	#NULL!	1	1	1	1	1	3	3	4	4	3	3	4	4	4	2	2	4	4	4	3	2	2	4	4	2	2	3	3	4	2	4	4	4	5	5	2	3	2	2	2	2	2	2	3	1
246	1	19	1	#NULL!	1	1	1	1	1	4	2	4	4	3	3	3	2	4	2	2	2	3	4	2	3	2	4	4	2	4	3	4	3	2	4	3	4	4	2	3	2	2	3	3	3	2	2	2	2
247	2	19	1	#NULL!	1	1	1	1	1	4	2	4	4	3	5	2	4	4	2	4	2	4	4	4	3	2	4	4	3	4	2	4	3	3	2	3	4	4	4	4	2	2	2	2	2	2	1	2	2
248	2	19	1	#NULL!	1	1	1	2	1	3	2	4	4	4	4	3	3	4	3	3	2	4	4	3	3	3	3	3	4	3	3	4	4	3	3	3	4	4	4	4	2	2	2	2	2	2	2	3	2
249	2	19	1	#NULL!	1	1	1	1	1	5	2	4	2	4	2	1	4	4	5	5	1	3	4	4	4	3	5	5	4	3	4	4	4	3	5	3	5	4	4	3	3	1	2	2	2	3	1	1	2
250	2	19	1	#NULL!	1	1	1	1	1	3	2	5	3	3	4	3	4	3	4	3	4	5	5	4	3	3	4	4	3	4	4	2	3	3	5	2	4	4	4	4	2	2	2	2	2	2	2	2	2
251	2	19	1	#NULL!	1	1	1	2	1	4	4	4	3	4	4	4	4	4	2	3	5	5	3	3	3	4	3	3	4	4	3	3	2	3	3	4	2	3	4	4	2	3	3	2	2	2	2	3	2
252	2	21	1	#NULL!	1	1	1	1	1	3	2	4	3	4	4	4	4	4	4	2	2	4	2	4	2	4	5	3	4	4	3	3	3	4	4	2	5	2	4	4	3	1	2	2	3	3	1	3	2
253	1	18	1	#NULL!	1	1	1	1	1	2	2	4	3	4	5	2	4	5	3	3	3	4	4	4	2	3	4	5	4	4	3	4	5	3	5	3	5	3	3	4	3	2	1	2	3	3	2	3	2
254	2	18	1	#NULL!	1	1	1	1	1	2	2	5	4	4	4	4	4	5	3	4	3	4	4	4	3	3	5	5	2	4	2	5	4	2	5	4	4	4	3	3	3	2	1	1	1	2	2	2	1
255	2	20	1	#NULL!	1	1	1	1	1	5	5	4	4	4	4	4	4	3	3	3	4	4	4	3	3	3	4	4	4	4	5	4	4	2	5	4	3	4	3	3	2	2	2	2	2	2	2	2	2
256	2	19	1	#NULL!	1	1	1	1	1	4	3	5	3	5	4	4	4	1	4	4	4	5	4	5	4	4	4	3	5	4	4	4	2	4	4	3	4	3	5	4	2	2	2	3	2	2	2	2	3
[truncated: 81 more columns]
